# Supplementary material for: Case report: Clinical and single-cell transcriptome sequencing analysis of a mixed gangliocytoma-adenoma presenting as acromegaly
Source: Front Oncol. 2022 Dec 8;12:1088803. doi: 10.3389/fonc.2022.1088803 (PMC9772982; doi:10.3389/fonc.2022.1088803)
Supplement: Supplementary file 1 [file Table_1.xlsx]

## Sheet: Sheet1
	scRNA_PA_P02_T1_L1_sc1	scRNA_PA_P02_T1_L1_sc2	scRNA_PA_P02_T1_L1_sc3	scRNA_PA_P02_T1_L1_sc4	scRNA_PA_P02_T1_L1_sc5	scRNA_PA_P02_T1_L1_sc6	scRNA_PA_P02_T1_L1_sc7	scRNA_PA_P02_T1_L1_sc8	scRNA_PA_P02_T1_L1_sc9	scRNA_PA_P02_T1_L1_sc10	scRNA_PA_P02_T1_L1_sc11	scRNA_PA_P02_T1_L1_sc12	scRNA_PA_P02_T1_L1_sc13	scRNA_PA_P02_T1_L1_sc14	scRNA_PA_P02_T1_L1_sc15	scRNA_PA_P02_T1_L1_sc16	scRNA_PA_P02_T1_L1_sc17	scRNA_PA_P02_T1_L1_sc18	scRNA_PA_P02_T1_L1_sc19	scRNA_PA_P02_T1_L1_sc20	scRNA_PA_P02_T1_L1_sc21	scRNA_PA_P02_T1_L1_sc22	scRNA_PA_P02_T1_L1_sc24	scRNA_PA_P02_T1_L1_sc25	scRNA_PA_P02_T1_L1_sc92	scRNA_PA_P02_T2_L1_sc26	scRNA_PA_P02_T2_L1_sc27	scRNA_PA_P02_T2_L1_sc28	scRNA_PA_P02_T2_L1_sc29	scRNA_PA_P02_T2_L1_sc30	scRNA_PA_P02_T2_L1_sc31	scRNA_PA_P02_T2_L1_sc32	scRNA_PA_P02_T2_L1_sc33	scRNA_PA_P02_T2_L1_sc35	scRNA_PA_P02_T2_L1_sc37	scRNA_PA_P02_T2_L1_sc38	scRNA_PA_P02_T2_L1_sc39	scRNA_PA_P02_T2_L1_sc40	scRNA_PA_P02_T2_L1_sc42	scRNA_PA_P02_T2_L1_sc43	scRNA_PA_P02_T2_L1_sc44	scRNA_PA_P02_T2_L1_sc45	scRNA_PA_P02_T2_L1_sc46	scRNA_PA_P02_T2_L1_sc47	scRNA_PA_P02_T2_L1_sc48	scRNA_PA_P02_T2_L1_sc93	scRNA_PA_P02_T2_L1_sc94	scRNA_PA_P02_T3_L1_sc49	scRNA_PA_P02_T3_L1_sc50
A1BG	54	105	122	17	83	3	2	136	54	124	9	22	23	155	2	48	133	51	4	2	145	90	128	181	1	107	79	3	1	5	9	36	144	153	64	3	42	72	62	3	133	189	15	127	13	2	0	170	1
A1BG-AS1	0	0	0	0	0	0	0	0	0	0	0	0	0	0	0	0	0	0	0	0	0	0	0	0	0	0	0	0	0	0	0	0	0	0	0	0	0	0	0	0	0	0	0	0	0	0	0	0	0
A1CF	0	0	0	0	0	0	0	0	0	0	0	0	0	0	0	0	0	0	0	0	0	0	0	0	0	0	0	0	0	0	0	0	0	0	0	0	0	0	0	0	0	0	0	0	0	0	0	0	0
A2M	0	0	0	0	0	0	0	23	1	0	0	0	0	0	0	0	0	47	0	0	0	0	0	1	0	0	0	61	0	0	0	0	0	1	1	0	0	1	0	0	0	1	0	0	0	0	0	0	0
A2M-AS1	0	0	0	0	0	0	0	0	0	5	29	1	0	0	0	0	0	0	0	0	21	11	1	0	0	0	0	0	0	0	0	0	0	0	0	0	0	1	0	0	0	0	0	0	0	0	0	0	0
A2ML1	0	0	0	0	0	0	0	0	40	0	0	0	0	0	0	0	0	0	0	0	0	2	0	1	0	0	0	0	0	0	0	0	0	0	0	0	0	0	0	0	0	0	0	0	0	0	0	0	0
A2MP1	0	0	0	0	0	0	0	0	0	0	0	0	0	0	0	0	0	0	0	0	0	0	0	0	0	0	0	0	0	0	0	0	0	0	0	0	0	0	0	0	0	0	0	0	0	0	0	0	0
A4GALT	41	0	0	1	0	0	1	1	0	17	0	0	0	15	2	11	0	13	0	21	4	0	28	1	0	0	0	13	1	1	0	0	1	19	0	0	0	0	0	0	0	0	0	0	0	0	0	0	0
AAAS	7	2	110	2	43	1	1	16	1	2	3	1	78	80	38	6	3	1	26	53	53	72	64	78	0	1	58	46	4	31	0	1	23	1	0	27	1	1	3	55	0	98	28	28	71	0	0	87	2
AACS	0	1	1	25	0	0	0	2	4	0	11	0	0	0	0	1	12	12	0	14	4	5	1	1	1	0	1	1	0	0	0	10	18	55	2	1	1	0	1	1	0	60	0	0	28	0	0	14	0
AADAC	0	0	0	0	0	0	0	0	0	0	0	0	0	0	0	0	0	0	0	0	0	0	0	0	0	0	0	0	0	0	0	0	0	0	0	0	0	0	0	0	0	0	0	0	0	0	0	0	0
AADACL2	0	0	0	0	0	0	0	0	0	0	0	1	0	0	0	0	0	0	0	0	0	0	0	0	0	0	0	0	0	0	0	0	0	0	0	0	0	17	0	0	0	0	0	0	0	0	0	0	0
AADACL2-AS1	0	0	0	0	0	0	0	0	0	0	0	0	0	0	0	0	0	0	0	0	0	0	0	0	0	0	0	0	0	0	0	0	0	0	0	0	0	0	0	0	0	0	0	0	0	0	0	0	0
AADACP1	13	0	0	0	0	0	0	0	0	0	0	1	0	0	0	0	0	0	0	0	0	0	0	0	0	0	0	0	0	0	0	0	0	0	0	0	0	0	0	0	0	0	0	0	0	0	0	0	0
AADAT	19	1	1	3	14	14	33	0	1	0	0	0	0	1	0	32	0	3	0	0	6	0	47	46	0	1	47	0	0	1	0	0	0	1	0	86	0	2	0	0	0	8	6	24	1	0	1	0	0
AAED1	0	38	0	2	0	0	3	0	1	1	0	0	2	0	0	0	1	0	1	0	0	8	11	66	0	1	0	0	8	0	4	0	38	1	0	11	1	0	0	10	0	0	5	1	1	1	0	15	0
AAGAB	4	2	2	66	0	15	1	8	1	0	16	15	25	38	1	3	11	4	2	10	15	10	56	117	1	33	58	1	1	1	5	0	25	24	0	29	9	20	0	2	0	82	3	16	51	1	1	8	0
AAK1	63	98	136	114	84	30	195	96	163	171	106	31	36	135	112	70	113	80	182	47	112	276	271	835	3	104	55	132	32	10	9	27	158	200	213	223	31	83	138	19	51	374	130	69	493	1	6	351	132
AAMDC	50	22	4	113	1	0	3	3	23	73	83	38	1	4	3	16	28	312	62	137	35	4	59	16	1	1	8	45	5	1	1	53	183	93	67	7	16	1	2	34	0	99	16	4	37	0	0	203	6
AAMP	99	96	89	23	75	8	59	101	75	19	30	65	63	3	69	70	16	117	115	166	26	80	102	320	0	25	37	18	12	62	15	54	59	113	259	33	41	29	1	3	110	147	47	100	141	0	1	173	48
AANAT	0	0	0	0	0	0	0	0	0	0	0	0	0	0	0	0	0	0	0	0	0	0	0	0	0	0	0	0	0	0	0	0	0	0	0	0	0	0	0	0	0	0	0	0	0	0	0	0	0
AAR2	0	0	1	50	29	0	0	0	0	0	0	27	0	0	23	0	0	21	0	15	29	26	2	69	0	5	1	21	0	1	0	7	41	0	0	25	0	0	34	1	1	11	7	33	22	0	0	0	0
AARD	84	0	1	0	0	0	0	0	0	0	0	0	0	1	0	0	0	0	0	0	1	1	2	0	0	0	0	0	0	0	0	9	30	0	0	0	0	0	0	0	0	0	0	0	0	0	0	1	0
AARS	73	60	9	20	20	4	59	82	25	0	1	38	0	23	30	9	27	65	19	56	10	103	40	53	1	59	53	68	12	9	8	20	102	33	20	0	41	2	19	15	41	158	38	64	97	0	2	84	29
AARS2	3	0	1	1	3	0	3	0	1	1	2	0	0	0	0	0	68	29	0	1	0	62	1	2	0	0	0	1	6	0	1	1	83	1	0	0	0	0	0	0	0	29	6	10	1	0	0	15	0
AARSD1	0	0	0	0	0	0	0	0	0	0	0	0	0	0	0	0	0	0	0	0	0	0	0	0	0	0	3	0	0	0	0	0	0	0	0	0	0	0	0	0	0	0	0	0	0	0	0	0	0
AASDH	36	93	18	2	20	7	4	107	40	93	149	38	27	69	167	134	3	52	19	99	42	78	176	196	1	83	4	120	31	72	31	105	157	110	233	66	44	95	94	1	2	196	80	281	323	2	2	373	68
AASDHPPT	3	1	2	21	26	0	2	47	8	25	19	2	2	1	73	15	24	4	1	79	72	8	78	162	0	105	66	34	38	4	2	10	85	21	93	1	15	10	2	0	1	9	40	77	62	0	1	48	1
AASS	108	6	1	7	17	0	61	14	0	3	0	0	2	2	16	0	5	1	0	1	27	0	21	17	0	60	2	1	0	1	6	0	17	29	0	34	0	2	0	0	0	0	4	1	0	0	0	78	0
AATBC	0	0	0	0	0	0	0	0	0	0	0	0	0	0	0	0	0	0	0	0	0	0	0	0	0	0	0	0	0	0	0	0	0	0	0	0	0	0	0	0	0	0	0	0	0	0	0	0	0
AATF	106	98	3	79	3	1	0	42	3	93	2	1	49	2	35	3	81	21	2	223	33	52	46	163	0	20	1	1	37	111	0	0	19	24	69	0	0	2	2	1	0	45	37	41	93	0	0	19	2
AATK	0	0	0	0	0	0	18	1	0	0	0	0	0	0	0	0	0	0	3	0	0	0	0	0	0	0	0	0	0	0	0	0	6	0	0	0	0	0	0	10	12	0	0	0	0	0	0	1	0
ABALON	89	0	3	55	8	1	2	0	1	1	0	0	0	37	0	1	44	1	1	89	59	0	1	54	1	0	127	36	0	0	0	0	30	19	74	1	24	0	0	0	0	3	0	1	19	0	1	0	0
ABAT	127	115	9	7	51	7	155	106	61	18	64	5	1	112	13	24	70	60	68	152	90	30	160	601	10	117	52	47	45	4	3	8	13	72	178	45	50	71	122	31	12	105	51	471	118	1	10	199	7
ABCA1	5	6	6	1	2	3	75	7	1	34	0	23	19	1	17	0	2	74	4	8	0	61	113	23	1	14	0	2	0	1	5	17	34	7	0	0	4	0	20	0	1	2	0	14	74	0	2	21	0
ABCA10	0	3	0	0	0	0	0	0	0	0	0	0	0	0	1	25	0	0	0	0	0	0	42	0	0	0	10	0	0	0	0	1	0	0	0	0	0	0	0	0	0	0	0	0	0	0	0	0	0
ABCA11P	1	4	2	18	16	0	0	0	3	1	7	9	0	21	1	0	2	2	0	78	2	2	1	22	0	27	1	0	7	0	0	5	6	0	1	0	17	5	1	1	0	0	17	1	6	0	0	8	0
ABCA12	0	0	0	0	0	0	0	0	0	0	0	0	0	0	0	0	0	0	0	0	0	0	0	0	0	0	0	0	0	0	0	0	0	0	0	0	0	0	0	0	0	0	0	0	0	0	0	0	0
ABCA13	0	0	0	1	0	0	0	0	0	0	0	0	0	0	0	0	0	0	0	0	0	0	0	0	0	0	0	0	0	0	0	0	0	0	0	0	0	0	0	0	0	0	1	0	0	0	0	5	0
ABCA17P	0	0	0	0	0	0	0	0	0	0	0	0	0	0	32	0	0	0	4	8	0	0	8	0	0	0	0	0	0	0	0	0	27	0	0	0	0	0	0	26	0	0	0	0	0	0	0	0	0
ABCA2	0	0	0	0	2	0	0	0	0	0	0	0	13	2	0	0	0	0	1	0	0	0	7	8	0	0	13	3	0	0	0	0	0	0	0	0	0	0	0	0	7	0	0	0	2	0	0	0	0
ABCA3	1	1	0	1	0	0	0	0	0	0	3	0	47	0	3	1	0	22	0	3	1	5	0	7	0	0	34	1	0	0	0	0	1	2	0	0	10	0	0	0	0	0	0	34	2	0	2	0	8
ABCA4	0	0	0	0	0	0	0	0	0	0	0	0	0	0	0	0	0	0	0	0	0	0	0	0	0	0	0	0	0	0	0	0	0	0	0	0	0	0	0	0	0	0	0	0	0	0	0	0	0
ABCA5	119	397	185	300	155	49	266	146	118	75	193	2	173	136	156	59	107	169	265	227	158	355	260	610	2	186	267	49	71	302	93	63	633	279	325	113	44	135	65	85	91	181	66	61	204	0	5	571	139
ABCA6	1	0	0	0	0	0	0	35	0	0	0	0	36	0	0	0	0	0	0	0	0	1	0	0	0	0	0	19	0	7	0	0	0	12	21	0	0	2	0	0	0	0	0	0	10	0	0	55	0
ABCA7	0	0	0	1	0	4	0	0	0	1	1	0	0	1	1	53	1	2	69	0	2	2	2	3	1	0	5	0	0	0	11	0	1	0	0	0	0	0	0	0	0	0	0	26	1	0	0	4	0
ABCA8	0	0	6	0	0	0	0	1	0	0	0	0	0	0	0	0	0	0	0	0	0	0	0	0	0	0	2	0	0	0	0	0	0	0	0	0	0	0	0	0	0	0	0	0	0	0	0	0	0
ABCA9	1	1	0	0	0	0	1	21	0	0	0	0	0	0	0	0	0	18	0	0	0	0	10	0	0	0	1	0	0	0	0	0	0	0	0	0	0	0	0	0	61	0	0	0	0	0	1	8	0
ABCA9-AS1	0	0	0	0	0	0	0	0	0	0	0	0	0	0	0	0	0	0	0	0	0	0	0	0	0	0	0	0	0	0	0	0	0	0	0	0	0	0	0	0	0	0	0	0	0	0	0	0	0
ABCB1	1	0	0	4	0	0	0	0	0	0	45	0	0	0	0	0	0	21	0	0	1	1	44	55	0	35	0	2	0	0	0	0	0	0	2	0	11	0	0	0	0	0	0	20	2	0	1	16	0
ABCB10	0	0	0	0	0	0	0	0	0	0	0	4	0	0	0	16	0	0	0	1	0	0	2	1	0	0	0	1	0	0	0	0	0	0	0	13	0	0	0	0	0	4	0	0	10	0	0	2	0
ABCB4	0	0	0	0	0	1	0	0	0	0	10	0	0	0	0	0	0	0	0	0	0	0	0	2	0	0	0	0	0	0	0	0	0	1	0	0	0	0	0	0	0	0	0	0	0	0	0	1	0
ABCB5	0	0	1	0	0	0	0	0	0	0	1	0	0	0	0	0	0	0	0	0	0	0	0	1	0	0	0	0	0	0	0	0	0	0	0	0	0	0	0	0	0	0	0	0	0	0	0	0	0
ABCB6	1	0	15	1	20	1	1	100	0	1	1	0	0	2	1	0	14	1	0	84	29	1	103	2	1	0	26	3	1	9	10	0	0	1	49	10	1	1	0	0	0	91	1	0	24	0	2	2	6
ABCB7	28	2	0	12	0	0	3	1	1	0	24	43	1	45	0	0	0	24	2	22	0	26	5	55	0	2	16	15	0	0	0	18	3	31	0	22	4	40	0	0	0	97	2	8	20	0	1	1	2
ABCB8	3	1	1	2	0	0	24	0	7	52	2	16	0	0	0	1	2	1	20	20	0	0	57	33	1	1	2	0	1	22	1	0	12	10	0	0	0	0	0	0	1	1	10	3	3	0	2	24	0
ABCB9	0	0	0	0	0	0	0	0	0	0	3	1	0	0	0	0	0	1	0	0	0	0	1	0	0	0	0	0	0	0	0	0	0	0	0	0	0	0	18	0	0	0	0	0	0	0	0	0	0
ABCC1	0	0	8	0	0	0	3	0	0	0	2	0	0	1	0	0	0	1	3	0	0	0	12	7	0	4	0	0	0	0	0	1	2	0	0	2	0	0	0	0	0	1	0	2	38	0	0	0	0
ABCC10	0	0	0	0	4	0	0	0	0	1	0	0	0	0	6	0	0	1	0	0	0	0	3	5	0	6	0	0	0	0	0	0	1	0	11	5	0	0	3	0	0	0	1	0	0	0	0	2	0
ABCC11	0	0	0	0	0	0	0	0	0	0	0	0	0	0	0	0	0	0	0	0	0	0	0	0	0	0	0	0	0	0	0	0	0	0	0	0	0	0	0	0	0	0	0	0	0	0	0	0	0
ABCC12	0	0	0	0	0	0	0	0	0	0	0	0	0	0	0	0	0	0	0	0	0	0	0	0	0	0	0	0	0	0	0	0	0	0	0	0	0	0	0	0	0	0	0	0	0	0	0	0	0
ABCC13	0	0	0	0	0	0	0	0	0	0	0	0	0	0	0	0	0	0	0	0	0	0	0	0	0	0	0	0	0	0	0	0	0	0	0	0	0	0	0	0	0	0	0	0	0	0	0	0	0
ABCC2	0	0	0	0	0	0	0	0	0	0	0	0	0	0	0	0	0	0	0	0	0	0	0	0	0	0	0	0	0	0	0	0	0	0	0	0	0	0	0	0	0	0	0	0	0	0	0	0	0
ABCC3	0	0	0	0	0	0	0	0	0	0	0	0	0	0	0	0	0	0	0	0	0	0	0	0	0	0	0	0	0	0	0	0	0	0	0	0	0	0	0	0	0	0	0	0	0	0	0	0	0
ABCC4	0	0	39	0	0	0	1	0	0	0	0	2	0	0	0	0	0	0	1	0	21	0	3	10	0	1	0	0	2	0	0	0	5	1	0	47	0	1	0	0	0	39	0	0	56	0	0	0	0
ABCC5	1	1	29	0	0	3	13	37	0	1	25	3	1	0	4	2	0	17	1	41	21	1	130	97	0	1	0	48	0	14	1	21	33	1	0	0	10	13	3	1	2	72	0	78	107	0	0	73	27
ABCC5-AS1	0	0	0	0	0	0	0	0	0	0	0	0	0	0	0	0	0	0	0	0	0	0	0	0	0	0	0	0	0	0	0	0	0	0	0	0	0	0	0	0	0	0	0	0	0	0	0	0	0
ABCC6	2	4	0	1	0	0	0	2	34	0	0	0	34	2	0	0	0	0	0	0	0	0	12	47	0	0	0	1	0	0	0	0	0	0	0	0	0	0	0	0	0	0	1	2	27	0	0	14	4
ABCC6P1	0	0	0	0	0	0	0	0	0	0	0	0	0	0	0	0	0	0	0	0	0	0	0	0	0	0	0	0	0	0	0	0	0	0	0	0	0	0	0	0	0	0	0	0	0	0	0	0	0
ABCC6P2	0	1	0	0	0	0	0	0	1	0	0	1	0	0	0	0	0	0	0	0	0	0	57	0	0	0	1	0	0	0	0	0	0	2	0	0	0	0	0	0	0	30	10	0	0	0	0	1	0
ABCC8	1	0	1	0	11	0	123	81	0	1	0	0	0	2	1	70	0	1	44	106	3	0	43	77	1	1	0	1	0	0	1	0	44	0	52	11	0	0	0	0	0	9	0	1	36	0	1	151	1
ABCC9	42	17	30	56	17	2	15	25	4	8	17	3	22	23	28	13	12	9	33	19	8	32	39	74	0	7	4	8	9	4	1	3	27	2	27	5	3	10	6	13	2	66	3	19	24	1	1	44	1
ABCD1	37	0	1	0	0	1	0	0	0	0	0	0	0	0	0	0	0	22	0	0	0	0	1	1	0	0	14	0	0	1	1	1	1	9	0	0	0	0	0	0	0	0	0	0	1	0	0	1	0
ABCD2	0	0	0	0	0	0	0	0	0	0	0	0	0	0	0	0	0	0	0	0	0	0	12	1	0	0	0	0	0	0	0	0	0	0	3	0	0	0	0	0	0	0	0	0	3	0	0	0	0
ABCD3	0	23	20	5	0	16	1	1	22	0	1	0	2	2	8	0	6	1	3	8	14	0	33	26	0	0	0	0	6	0	0	0	72	0	0	0	3	0	0	2	0	20	0	7	0	0	1	25	1
ABCD4	2	7	0	37	20	0	21	1	0	1	9	0	0	0	2	0	13	0	5	16	0	0	11	17	0	19	1	5	0	0	0	6	1	1	2	0	7	0	0	2	56	1	0	16	13	0	0	1	0
ABCE1	30	54	2	43	16	6	72	44	9	32	24	8	11	48	51	30	12	88	25	78	24	66	40	96	1	46	0	37	0	11	1	26	53	124	100	18	16	21	1	2	14	120	30	94	197	0	7	30	8
ABCF1	144	302	477	10	80	8	89	126	415	9	201	171	580	244	6	9	343	168	184	178	138	172	472	1074	6	21	133	106	115	136	171	135	774	270	128	147	106	102	82	59	87	607	127	614	142	0	4	339	52
ABCF2	38	1	32	34	10	1	0	3	44	1	48	8	3	4	42	0	10	3	55	19	14	2	40	39	0	1	12	14	1	35	0	0	66	18	3	0	1	0	0	40	0	2	1	26	5	0	0	11	60
ABCF3	75	13	22	31	8	8	2	17	0	15	25	12	4	25	0	31	0	61	2	29	27	7	56	77	0	128	28	19	37	16	15	5	51	56	0	0	30	59	14	10	0	78	2	36	43	0	2	44	13
ABCG1	4	1	1	13	0	4	1	32	40	0	45	1	0	0	0	2	2	0	3	51	10	54	53	25	0	1	0	2	3	0	1	0	40	28	0	18	1	27	0	0	0	31	14	2	21	0	3	11	15
ABCG2	0	0	0	0	0	0	0	0	0	0	0	0	0	0	0	0	0	0	0	0	0	0	0	0	0	0	0	0	0	0	0	0	0	0	0	0	0	0	0	0	0	0	0	0	0	0	0	0	0
ABCG4	0	0	0	0	0	0	0	0	0	0	0	0	0	0	0	0	0	0	0	0	0	0	0	0	0	0	0	0	0	0	0	0	0	0	0	0	0	0	0	0	0	0	0	0	0	0	0	0	0
ABCG5	0	0	0	0	0	0	0	0	0	0	0	0	34	27	0	0	0	0	0	54	2	0	3	0	0	0	0	0	0	9	0	0	0	0	1	1	0	0	0	0	0	0	0	2	17	0	0	5	0
ABCG8	0	0	0	0	0	0	0	0	0	0	0	0	0	0	0	0	0	0	0	0	0	0	0	0	0	0	0	0	0	0	0	0	0	0	0	0	0	0	0	0	0	0	0	0	0	0	0	0	0
ABHD1	0	0	0	0	0	0	0	0	0	0	0	0	0	1	0	0	0	0	0	0	0	15	0	0	0	0	0	0	0	0	0	0	0	0	0	0	0	0	0	0	0	0	0	0	0	0	0	12	0
ABHD10	53	113	16	40	7	10	45	17	1	19	94	19	90	49	17	21	24	64	89	20	18	72	69	171	1	24	58	9	8	0	1	19	27	47	33	2	5	2	2	13	118	70	12	15	39	0	1	19	19
ABHD11	0	1	2	1	0	1	6	2	25	44	154	21	3	3	1	0	44	63	53	93	11	0	85	229	1	28	1	39	0	1	0	14	0	25	3	21	6	39	1	1	0	49	24	1	125	0	4	4	36
ABHD11-AS1	0	0	0	0	0	0	0	0	0	0	0	0	0	0	0	0	0	0	0	0	0	0	0	0	0	0	0	0	0	0	0	0	0	0	0	0	0	0	0	0	0	0	0	0	0	0	0	0	0
ABHD12	46	65	166	24	0	12	2	63	65	24	173	2	5	30	5	32	0	49	3	34	46	3	176	12	2	0	0	0	0	0	1	0	8	43	38	0	3	2	2	1	0	5	24	76	14	0	1	56	0
ABHD12B	0	0	0	0	0	0	0	0	0	0	0	0	0	0	0	0	0	0	0	0	0	0	1	0	0	0	0	0	0	0	0	0	0	0	0	0	0	0	0	0	0	0	0	0	0	0	0	0	0
ABHD13	2	3	26	1	0	0	2	17	21	1	0	1	0	1	15	20	0	0	21	4	16	1	13	54	1	5	4	1	1	0	0	10	90	3	1	3	0	1	1	2	3	2	24	11	105	0	2	3	0
ABHD14A	8	340	83	316	107	46	4	10	3	139	252	43	100	47	146	6	4	107	10	332	150	93	228	360	9	106	180	157	69	113	2	3	169	75	178	18	64	119	104	13	5	225	103	87	306	1	2	184	60
ABHD14B	2	0	1	5	1	0	0	8	2	0	46	1	1	2	1	0	0	48	0	35	0	12	32	25	0	0	0	0	62	5	9	0	43	16	1	0	1	0	83	0	0	0	7	22	35	0	0	4	0
ABHD15	38	0	0	0	0	0	0	12	0	0	0	0	0	0	0	1	0	0	0	0	8	0	0	0	0	0	0	0	0	0	0	0	0	1	0	0	0	0	42	0	0	0	0	0	0	0	0	0	0
ABHD16A	62	80	223	246	109	8	14	117	166	61	182	101	94	237	166	118	31	106	43	307	94	156	290	552	0	116	70	112	79	112	50	68	221	59	127	201	44	159	142	163	48	373	73	83	193	1	5	167	56
ABHD16B	0	0	0	0	29	4	7	0	0	0	0	0	0	0	0	0	39	0	0	0	1	0	10	2	0	0	0	0	0	0	0	0	26	0	0	0	0	0	0	0	0	0	0	0	0	0	0	0	0
ABHD17A	1	0	0	0	0	0	0	0	0	0	0	0	0	0	0	0	0	0	13	0	0	0	0	0	0	0	0	0	0	0	0	0	0	0	0	0	0	0	0	0	28	0	0	0	0	0	0	1	0
ABHD17B	0	26	0	1	1	0	0	0	0	18	0	0	0	0	0	15	0	0	0	0	0	0	0	14	0	0	1	0	0	0	0	0	19	0	0	0	5	9	0	0	1	0	0	1	24	0	2	0	0
ABHD17C	1	0	0	0	0	0	0	0	0	0	16	0	77	0	1	0	2	23	29	9	1	1	2	0	0	0	0	1	0	0	0	0	0	0	0	0	0	0	0	0	0	29	1	0	0	0	1	60	0
ABHD2	27	2	1	3	0	4	0	2	105	18	33	0	64	1	1	166	9	16	0	27	21	47	11	34	1	2	7	34	15	2	0	0	35	129	1	0	0	3	21	34	0	23	3	38	132	0	2	16	0
ABHD3	0	0	0	1	0	2	0	5	1	0	0	0	25	1	6	4	0	1	0	28	0	12	5	14	0	0	0	2	0	0	0	0	0	9	6	0	0	0	0	0	0	12	2	16	2	0	0	43	0
ABHD4	0	36	0	13	0	0	0	0	64	0	1	0	0	1	0	0	0	1	8	14	6	1	22	18	0	0	0	0	0	0	0	0	10	30	0	0	0	0	0	11	0	7	0	0	0	0	0	0	0
ABHD5	1	14	1	20	0	0	0	2	0	0	0	15	0	0	24	15	0	10	1	7	7	32	83	10	0	62	0	0	0	0	1	18	0	1	1	1	0	0	1	1	0	0	0	0	72	0	1	0	0
ABHD6	41	1	2	1	3	0	30	0	31	0	4	7	1	0	9	0	0	21	0	22	0	0	2	0	0	0	0	1	0	0	0	0	15	1	17	4	5	0	0	0	1	20	6	0	0	0	0	0	72
ABHD8	0	24	0	1	0	0	0	0	15	0	3	0	0	0	0	0	0	0	0	1	0	1	4	2	0	0	0	0	0	0	0	16	0	0	0	0	0	1	0	14	0	0	0	1	23	0	1	0	0
ABI1	9	0	17	2	5	0	0	0	0	11	43	1	6	2	50	4	32	0	8	4	0	28	3	18	1	0	1	17	33	0	0	11	73	1	5	4	3	1	3	17	39	11	6	0	0	0	0	37	2
ABI2	105	72	71	85	25	0	2	54	99	5	137	27	2	46	113	2	5	193	75	183	186	121	119	345	4	112	41	34	5	32	81	18	132	55	47	7	58	77	0	7	5	97	75	231	274	1	8	263	42
ABI3	0	0	0	0	0	0	0	25	0	35	0	0	0	0	0	0	0	0	78	0	0	1	28	0	0	0	0	0	0	0	0	0	5	0	1	0	0	0	0	0	0	0	0	0	0	0	0	0	0
ABI3BP	1	40	132	136	23	0	1	1	0	18	0	0	3	0	0	0	0	47	15	12	55	1	3	67	2	5	0	26	0	14	4	2	0	24	2	4	0	52	0	0	1	1	1	137	36	2	0	55	1
ABL1	103	28	4	1	18	7	0	20	0	0	0	1	0	15	31	0	0	22	0	13	0	29	3	2	4	40	0	0	0	2	0	0	35	2	5	0	0	0	30	22	0	0	38	0	63	0	0	28	0
ABL2	126	55	0	25	1	0	61	25	1	3	1	6	2	4	0	4	0	1	0	1	35	3	22	16	1	36	16	2	0	0	0	0	84	0	0	68	14	2	1	0	94	40	5	43	159	1	1	40	0
ABLIM1	71	101	87	48	26	2	24	125	13	59	71	38	4	253	183	6	131	96	130	5	87	52	95	198	1	106	7	6	1	27	47	25	4	159	100	9	18	58	3	87	2	269	34	166	290	1	5	76	25
ABLIM2	49	0	2	5	2	20	0	0	58	47	1	1	31	1	3	75	1	39	1	4	46	1	227	163	2	2	8	0	2	0	10	94	57	3	1	1	7	50	2	0	1	122	2	31	53	0	1	27	7
ABLIM3	0	0	0	0	0	0	0	0	5	0	0	0	0	0	0	0	0	0	0	0	0	1	0	0	0	0	0	0	0	0	0	13	0	1	1	0	0	0	0	0	1	0	5	26	0	0	0	0	32
ABO	0	0	0	0	0	0	0	0	0	0	0	0	0	0	0	0	0	0	0	0	0	0	0	0	0	0	0	0	0	0	0	0	0	0	0	0	0	0	0	0	0	0	0	0	0	0	0	0	0
ABR	1	0	0	73	0	0	0	1	1	0	0	0	0	0	0	0	0	1	0	14	0	0	12	8	0	0	32	0	0	0	0	0	1	10	7	0	0	22	0	0	0	1	2	1	36	1	0	27	0
ABRA	0	0	0	0	0	0	0	0	0	0	0	0	0	0	0	0	0	0	0	0	0	0	0	0	0	0	0	0	0	0	0	0	0	0	0	0	0	0	0	0	0	1	0	0	0	0	0	0	0
ABRACL	4	24	1	1	9	0	4	23	2	14	42	17	37	32	25	17	71	32	42	31	24	3	45	61	3	26	19	29	0	25	27	9	31	37	29	3	1	32	30	2	1	49	9	30	54	0	2	115	16
ABT1	21	13	1	12	11	0	0	1	32	1	2	1	0	23	20	0	0	7	0	31	16	3	10	96	1	12	2	0	1	21	12	10	1	17	32	0	4	6	1	59	1	51	17	37	96	0	0	13	20
ABTB1	1	3	6	2	0	9	28	16	45	0	4	1	55	27	19	0	0	7	0	1	3	60	25	67	0	0	20	2	16	4	0	0	30	1	17	0	0	0	1	1	0	6	0	2	17	0	0	27	1
ABTB2	0	0	0	0	0	0	0	0	1	6	0	0	0	0	0	0	0	0	0	0	0	0	0	0	0	0	28	0	0	0	0	0	0	1	0	0	0	0	0	3	0	0	0	0	1	0	0	9	0
ACAA1	103	3	0	3	23	0	21	79	43	0	37	0	37	0	1	2	13	1	27	130	55	36	2	176	1	35	51	56	60	0	1	93	31	18	73	0	0	14	4	0	1	75	34	46	0	0	4	97	0
ACAA2	7	135	115	4	37	29	45	3	51	86	40	23	195	88	4	5	2	3	70	177	98	22	151	89	5	33	2	7	102	60	1	24	195	196	137	21	2	64	1	32	86	108	28	4	79	1	0	110	1
ACACA	54	1	1	2	0	0	0	0	7	1	87	0	2	6	0	0	1	43	22	36	34	0	27	7	0	1	4	36	18	0	0	6	63	54	12	51	9	0	0	3	0	26	26	3	53	1	0	6	0
ACACB	5	0	20	1	6	0	1	4	0	0	2	1	31	0	117	8	0	2	1	16	9	1	61	23	0	9	0	30	0	0	0	28	1	1	23	1	0	1	2	17	0	1	5	28	10	0	0	9	0
ACAD10	4	0	0	0	0	13	3	0	32	0	15	3	0	8	0	7	5	3	0	31	6	33	9	26	0	0	0	1	0	19	0	0	11	5	3	2	0	13	51	1	0	0	1	19	21	0	0	86	0
ACAD11	0	0	0	0	0	0	0	0	0	0	0	0	0	0	0	0	0	0	0	0	0	0	0	0	0	0	0	0	0	0	0	0	0	0	0	0	0	0	0	0	0	0	0	0	0	0	0	0	0
ACAD8	1	2	1	2	1	3	0	1	10	4	1	6	0	0	0	9	0	30	0	6	20	1	11	27	1	0	0	1	0	0	1	0	0	2	1	0	0	1	18	1	0	5	0	4	18	0	0	0	1
ACAD9	63	16	3	60	12	2	63	6	23	70	0	3	11	17	36	64	0	34	20	20	44	48	52	64	0	65	1	1	0	2	21	10	73	29	14	0	1	0	0	1	1	77	30	34	75	0	1	68	5
ACADL	0	0	0	0	0	0	0	0	0	0	0	0	0	0	0	0	0	0	0	0	0	0	0	0	0	0	0	0	0	0	0	0	0	0	0	0	0	0	0	0	0	0	0	0	0	0	0	0	0
ACADM	81	203	121	81	44	13	89	207	97	63	128	73	114	77	100	115	15	157	193	393	118	92	230	562	11	228	46	56	55	25	32	66	111	224	195	117	36	137	170	9	90	267	142	254	308	3	10	316	63
ACADS	0	0	0	33	0	0	0	0	0	11	1	0	0	0	0	0	2	1	2	0	0	0	2	1	0	0	0	0	1	0	0	0	0	0	1	0	0	0	0	0	0	0	0	0	8	0	0	3	0
ACADSB	66	130	1	24	20	0	47	41	139	2	2	1	18	14	4	6	85	68	125	53	62	63	77	202	0	9	1	0	13	46	0	25	6	166	77	88	17	37	103	44	21	26	25	65	51	1	0	28	42
ACADVL	151	205	7	39	67	16	6	58	8	2	79	4	4	144	39	92	181	103	169	67	17	6	122	72	2	168	242	48	37	9	71	77	67	132	64	60	27	12	18	78	0	46	56	159	111	1	1	178	31
ACAN	0	0	0	0	0	0	0	0	0	0	0	0	0	0	0	0	0	0	0	0	0	0	0	0	0	0	0	0	0	0	0	0	0	0	0	0	0	0	0	0	0	0	0	0	0	0	0	25	0
ACAP1	19	6	5	1	1	0	53	31	46	0	3	24	13	91	18	2	56	54	7	2	0	4	41	52	2	58	154	2	3	0	61	2	26	17	45	0	5	11	16	11	1	95	31	1	35	0	1	10	32
ACAP2	451	259	365	95	37	16	82	46	130	54	115	44	47	114	403	104	98	87	108	256	40	403	367	390	6	10	87	84	3	6	25	83	148	112	310	93	1	168	4	61	21	292	87	115	283	0	3	128	139
ACAP3	1	0	0	0	0	0	0	37	5	0	0	0	0	0	0	0	0	1	0	1	80	0	0	0	0	0	79	1	0	1	0	1	0	0	0	0	0	4	0	0	1	14	0	3	2	0	0	1	0
ACAT1	56	89	53	83	32	15	97	73	148	3	94	21	2	4	57	35	12	29	24	26	57	90	198	147	0	60	36	58	32	2	7	83	266	60	77	7	85	168	0	8	2	33	53	160	102	0	3	174	67
ACAT2	0	32	0	0	0	0	0	0	0	0	0	0	0	2	0	0	1	15	0	0	0	2	1	0	0	0	0	1	0	0	0	0	0	0	0	1	0	0	0	0	0	0	1	6	1	0	0	3	0
ACBD3	147	27	71	76	70	34	16	7	2	0	115	1	122	75	1	2	3	163	2	265	151	43	211	50	1	47	15	0	1	1	18	2	207	112	92	56	13	40	65	2	0	175	31	17	285	0	2	72	10
ACBD4	0	0	2	0	1	0	0	0	1	0	0	0	0	0	0	0	0	0	0	0	0	0	0	1	0	1	1	0	7	3	0	0	0	5	0	0	1	0	0	0	0	0	0	0	0	0	0	0	0
ACBD5	25	1	68	6	0	1	4	1	0	5	90	2	2	30	1	2	1	42	53	47	72	11	50	61	2	61	7	1	2	0	1	43	10	11	45	1	15	1	62	0	51	1	17	92	46	0	0	94	0
ACBD6	0	6	148	2	1	0	3	34	1	71	0	0	26	76	23	1	1	68	56	32	48	90	42	125	0	73	24	3	28	89	4	1	6	29	73	0	14	13	1	36	0	81	13	1	116	0	1	51	2
ACBD7	0	0	0	2	0	0	1	0	0	0	0	0	0	0	16	0	0	0	0	0	0	0	2	27	0	0	0	0	11	0	0	0	0	2	0	0	0	0	0	0	0	0	0	0	0	0	0	1	0
ACCS	2	1	0	8	1	0	25	0	0	0	0	0	0	0	5	1	0	0	0	1	0	0	1	5	0	0	0	0	0	0	1	0	0	0	0	0	0	0	0	0	0	0	0	0	1	0	0	1	0
ACCSL	0	0	0	0	0	0	0	0	0	0	0	0	0	0	0	0	0	0	0	0	0	0	0	0	0	0	0	0	0	0	0	0	0	0	0	0	0	0	0	0	0	0	0	0	0	0	0	0	0
ACD	3	0	1	80	26	10	1	45	21	2	48	0	45	0	1	0	40	20	1	55	22	27	30	98	0	109	18	11	6	178	2	1	48	14	89	0	0	3	1	0	1	37	14	82	157	0	0	51	29
ACE	0	0	0	1	0	0	0	0	0	0	0	0	0	0	0	0	0	0	0	45	0	0	1	0	0	0	0	0	0	0	0	0	0	0	4	0	0	0	0	0	0	7	0	0	0	0	0	0	0
ACE2	0	0	0	0	0	0	0	0	0	0	0	0	0	0	0	0	0	0	0	0	0	0	0	0	0	0	0	0	0	0	0	0	0	0	0	0	0	0	0	0	0	0	0	0	0	0	0	0	0
ACER1	0	0	0	0	0	0	0	0	0	0	0	0	0	0	0	0	0	0	0	0	0	0	0	0	0	0	0	0	0	0	0	0	0	0	0	0	0	0	0	0	0	0	0	0	0	0	0	0	0
ACER2	0	0	0	0	0	0	0	0	0	0	0	0	0	0	0	0	0	0	0	0	0	0	0	9	0	0	0	0	0	0	0	0	0	0	0	0	0	0	0	0	0	0	0	0	0	0	0	0	0
ACER3	1	1	4	0	21	0	1	19	14	1	27	0	0	1	4	0	2	15	0	7	1	0	5	1	0	18	7	0	1	0	0	0	2	3	22	0	1	1	0	0	0	55	0	3	20	0	0	22	3
ACHE	0	0	0	0	0	0	0	0	0	0	0	0	0	1	0	0	0	0	0	0	0	0	0	0	0	0	0	0	0	0	0	2	0	0	14	0	0	5	4	1	0	0	1	0	0	0	0	1	0
ACIN1	192	3	50	71	33	28	69	130	107	60	126	5	100	86	21	139	48	156	1	174	97	69	245	340	2	49	20	20	1	1	13	1	9	122	304	3	95	102	7	5	61	190	31	114	4	3	2	266	116
ACKR1	0	0	0	0	0	0	0	0	0	21	0	0	0	1	0	0	0	1	0	0	0	1	0	0	0	0	1	0	0	34	0	0	0	0	1	0	0	0	0	0	0	0	0	0	0	0	0	0	0
ACKR2	0	0	0	1	1	0	0	1	0	0	0	0	0	0	0	0	0	1	0	0	0	29	0	0	0	0	0	0	0	0	0	0	0	0	0	0	0	0	0	0	0	0	0	0	0	0	0	0	0
ACKR3	0	0	0	0	0	0	0	0	0	0	0	0	0	0	0	0	0	0	0	2	0	0	0	0	0	0	0	0	0	0	0	0	0	0	0	0	0	0	0	0	0	0	0	0	0	0	0	0	0
ACKR4	0	0	0	0	0	0	1	0	19	0	0	0	0	0	0	0	0	0	0	6	0	7	0	19	0	0	0	0	0	0	0	0	0	0	2	0	0	0	0	0	0	0	1	0	1	0	0	0	0
ACLY	8	107	2	67	0	2	3	8	1	30	3	0	4	41	75	1	22	42	29	20	6	86	64	24	0	2	36	3	1	10	0	0	2	3	7	0	1	6	0	21	0	0	21	4	1	1	2	69	0
ACMSD	0	0	0	0	0	0	0	0	0	0	0	0	0	0	0	0	0	0	0	0	0	0	0	0	0	0	0	0	0	0	0	0	0	0	0	0	0	0	0	1	0	0	0	0	0	0	0	0	0
ACO1	0	1	33	9	6	0	0	24	1	73	32	7	0	0	6	1	0	17	7	120	67	4	15	8	1	35	0	6	12	11	0	5	43	0	21	2	16	0	48	0	0	44	20	35	56	0	1	0	0
ACO2	0	0	0	3	0	0	0	0	0	0	0	0	0	0	0	0	1	37	0	0	27	0	0	2	0	0	1	0	0	0	0	0	0	29	0	0	0	0	0	0	0	0	0	0	0	0	0	1	0
ACOT1	0	0	0	0	22	0	0	0	0	0	0	0	0	0	0	0	0	0	0	0	0	0	2	0	0	0	0	0	0	0	0	1	0	0	1	0	0	0	0	0	0	0	0	1	2	0	0	1	0
ACOT11	0	0	1	0	0	0	0	0	0	28	0	0	0	0	0	0	0	0	0	1	0	6	0	7	0	2	0	0	1	0	10	0	1	1	17	0	0	3	0	0	0	3	0	7	2	0	0	5	0
ACOT12	0	0	0	0	0	0	0	0	0	0	0	0	0	0	0	0	0	0	0	0	0	0	0	0	0	0	0	0	0	0	0	0	0	0	0	0	0	0	0	0	0	0	0	0	0	0	0	0	0
ACOT13	123	194	5	73	27	0	57	210	47	2	6	34	104	15	84	3	4	141	152	99	99	77	162	470	6	116	2	55	65	70	11	41	61	36	154	57	64	0	53	39	3	128	35	133	39	1	2	64	36
ACOT2	2	6	17	9	27	2	0	87	20	14	9	1	3	27	8	5	1	14	10	11	0	14	41	100	0	0	47	7	1	6	0	34	1	7	6	1	0	3	0	0	0	0	13	9	111	0	0	7	0
ACOT4	0	0	0	0	0	11	0	0	0	0	0	0	0	0	0	0	0	0	49	19	0	0	24	1	0	0	0	0	0	0	0	41	0	0	12	22	0	0	0	0	0	0	0	0	0	0	0	0	39
ACOT6	0	0	0	0	0	0	0	0	0	0	0	0	0	0	0	0	0	0	0	0	0	0	0	0	0	0	0	0	0	0	0	0	0	0	0	0	0	0	0	0	0	0	0	0	0	0	0	0	0
ACOT7	262	107	47	110	41	103	56	70	232	113	129	107	21	268	83	86	34	126	46	344	204	251	246	762	3	147	98	380	68	61	22	80	203	153	168	62	86	25	101	25	63	451	165	147	462	1	3	138	53
ACOT8	1	2	0	0	4	0	2	23	73	8	0	0	0	0	0	0	8	3	1	9	0	40	3	1	0	2	0	2	0	1	0	3	23	5	1	7	2	0	0	28	9	3	1	8	8	0	0	18	0
ACOT9	0	1	0	13	16	0	18	27	20	0	0	34	37	1	0	1	1	3	0	0	0	1	20	4	0	57	0	0	0	0	0	0	75	0	6	27	0	38	0	0	0	51	54	0	10	0	1	45	0
ACOX1	35	13	4	80	5	1	10	15	2	34	5	0	13	75	21	0	0	44	0	50	31	23	58	59	2	1	0	18	5	1	25	1	3	0	46	2	4	4	23	15	1	54	9	7	2	0	0	21	25
ACOX2	0	0	0	0	0	2	0	0	0	0	0	0	0	0	0	0	0	0	0	0	0	0	0	0	0	0	0	0	0	0	0	0	0	0	0	0	0	0	0	0	0	0	0	0	0	0	0	0	0
ACOX3	1	0	1	107	0	0	0	0	0	0	9	39	0	0	0	0	0	1	7	4	1	0	0	12	0	0	0	0	0	10	0	0	0	0	1	0	16	0	0	0	0	0	9	0	13	0	0	17	2
ACOXL	0	0	0	0	0	0	0	0	0	0	0	0	0	0	0	0	0	0	0	0	0	0	0	0	0	1	0	0	0	0	0	0	78	0	0	0	0	0	0	0	0	0	0	1	0	0	0	0	0
ACP1	29	117	110	96	56	50	57	151	69	65	98	44	128	161	161	140	116	114	32	154	174	197	246	462	4	89	146	84	42	196	68	56	134	236	87	35	49	108	40	140	15	106	120	310	158	21	0	232	58
ACP2	105	0	1	1	0	7	63	1	40	1	1	1	0	0	1	21	0	32	1	62	43	16	4	55	0	29	1	28	29	0	0	16	35	24	20	0	3	1	0	1	29	32	11	1	5	0	2	31	27
ACP5	0	0	0	1	0	0	1	0	0	0	0	0	0	2	0	0	9	11	0	7	0	0	35	0	0	0	0	0	0	0	0	0	32	0	0	0	0	0	0	0	0	0	0	0	0	0	0	0	0
ACP6	33	28	100	0	0	0	2	23	2	26	85	0	0	0	50	28	0	24	1	24	1	0	6	0	1	2	0	43	0	10	14	0	59	0	1	0	0	1	1	2	0	10	5	0	1	0	0	6	11
ACPP	0	0	0	0	0	0	0	0	0	0	0	0	0	0	0	0	0	0	0	0	0	0	0	0	0	0	0	0	0	0	0	0	0	0	0	0	0	0	0	0	0	0	0	0	0	0	0	0	0
ACPT	0	0	0	0	0	0	0	0	0	0	0	0	0	0	0	0	0	0	0	0	0	0	0	0	0	0	0	0	0	0	0	0	0	0	0	0	0	0	0	0	0	0	0	0	0	0	0	0	0
ACR	0	0	0	0	0	0	0	0	0	0	0	0	0	0	0	0	0	0	0	0	0	0	0	0	0	0	0	0	0	0	0	0	0	0	0	0	0	0	0	0	0	0	0	0	0	0	0	0	0
ACRBP	0	0	0	0	0	0	0	0	0	0	0	0	0	0	0	0	0	0	0	0	0	0	0	0	0	0	0	0	0	0	0	0	0	0	0	0	0	0	0	0	0	0	0	0	0	0	0	0	0
ACRC	0	0	0	0	0	14	0	0	0	0	0	0	0	0	0	0	0	0	0	0	0	0	0	1	1	0	0	0	0	0	0	0	0	0	0	0	0	0	0	0	0	0	0	0	0	0	1	0	0
ACRV1	0	4	1	0	0	0	0	0	0	0	0	0	0	0	0	0	0	0	0	0	0	0	0	0	0	0	0	0	0	0	0	0	0	0	0	0	0	0	0	0	0	0	0	0	0	0	0	42	0
ACSBG1	0	0	0	0	0	0	0	0	0	0	0	0	0	0	0	0	0	0	0	0	0	0	0	0	0	0	0	0	0	0	0	0	0	0	0	0	0	0	0	0	0	0	0	0	0	0	0	0	0
ACSBG2	0	0	0	0	0	0	0	0	0	0	0	0	0	0	0	0	0	0	0	0	0	0	0	0	0	0	0	0	0	0	0	0	0	0	0	0	0	0	0	0	0	0	0	0	0	0	0	0	0
ACSF2	0	0	0	0	0	0	0	0	0	0	0	0	0	0	0	0	0	0	0	0	0	0	0	0	0	0	0	0	0	0	0	0	0	0	0	0	0	0	0	0	0	0	0	0	0	0	0	0	0
ACSF3	1	0	0	0	3	0	1	1	9	23	0	0	1	0	0	20	1	0	1	31	25	3	61	19	0	1	0	16	0	16	0	0	2	0	1	4	0	1	0	0	29	0	0	1	96	0	0	32	0
ACSL1	4	17	3	11	0	0	16	0	2	1	0	0	1	0	1	6	9	3	1	0	5	11	1	0	1	1	21	0	0	0	0	1	2	28	0	10	0	0	2	0	1	18	1	26	12	0	1	21	0
ACSL3	7	235	3	93	23	1	81	114	205	67	96	24	2	11	107	88	71	17	24	99	207	8	207	130	1	35	6	49	39	6	3	2	62	36	33	18	8	10	7	4	49	227	53	43	86	2	4	302	26
ACSL4	3	0	76	2	7	0	1	17	4	40	0	0	0	17	4	3	1	1	26	7	8	39	6	40	0	8	9	0	0	0	0	4	19	10	6	0	2	0	8	0	32	165	1	8	0	0	0	64	0
ACSL5	0	0	0	0	0	0	0	0	0	0	0	1	0	0	0	0	0	0	0	0	0	0	0	1	0	0	0	0	0	0	0	0	0	0	0	0	0	0	0	0	0	0	0	0	0	0	0	98	0
ACSL6	2	1	83	9	7	0	0	1	2	2	1	8	6	76	2	5	3	8	9	2	2	1	26	23	1	26	18	18	2	0	0	0	6	14	29	31	0	8	6	0	0	4	0	86	5	0	0	78	0
ACSM1	0	0	0	0	0	0	0	0	0	0	0	0	0	0	0	0	0	0	0	0	0	0	0	0	0	0	0	0	0	0	0	0	0	0	0	0	0	0	0	0	0	0	0	0	0	0	0	0	0
ACSM2A	0	0	0	0	0	0	0	0	0	0	0	0	0	0	0	0	0	0	0	0	0	0	0	0	0	0	0	0	0	0	0	0	0	0	0	0	0	0	0	0	0	0	0	0	0	0	0	0	0
ACSM2B	0	0	0	0	0	0	0	0	0	0	0	0	0	0	0	0	0	0	0	0	0	0	0	0	0	0	0	0	0	0	0	0	0	0	0	0	0	0	0	0	0	0	0	0	0	0	0	0	0
ACSM3	0	0	0	0	0	0	0	0	0	0	0	0	0	0	0	0	0	0	0	0	0	0	0	1	0	0	0	0	0	0	0	0	0	0	0	0	0	0	0	0	0	0	0	0	0	0	0	0	0
ACSM4	0	0	0	0	0	0	0	0	0	0	0	0	0	0	0	0	0	0	0	0	0	0	0	0	0	0	0	0	0	0	0	0	0	0	0	0	0	0	0	0	0	0	0	0	0	0	0	0	0
ACSM5	0	0	0	0	0	0	0	0	0	0	0	0	0	0	0	0	0	0	0	0	0	0	0	0	0	0	0	0	0	0	0	0	0	0	0	0	0	0	0	0	0	0	0	0	0	0	0	0	0
ACSM6	0	0	0	2	0	0	0	0	2	0	0	0	0	1	0	0	0	0	0	0	0	0	0	0	0	0	0	0	0	0	0	0	0	0	0	0	0	0	0	0	0	0	0	0	0	0	0	0	0
ACSS1	0	0	53	0	8	1	1	3	0	1	2	0	0	0	0	0	1	0	0	0	0	53	0	0	0	0	0	0	0	0	0	0	0	69	0	0	0	0	0	0	0	15	0	0	0	0	0	1	0
ACSS2	1	21	1	3	9	0	1	1	0	0	0	0	0	46	0	2	14	0	1	36	5	1	19	20	0	0	9	6	0	0	0	10	10	0	27	0	0	0	1	0	0	5	1	0	42	0	0	0	1
ACSS3	0	0	0	0	0	0	0	0	0	0	0	0	0	0	0	0	9	0	0	0	0	0	0	0	0	0	0	7	1	20	0	0	22	0	0	0	0	0	0	0	0	0	6	0	0	0	0	0	0
ACTA1	0	13	0	0	0	0	1	0	0	0	1	0	0	0	0	0	0	0	0	1	0	0	3	0	0	0	0	0	0	0	0	0	0	0	0	0	0	0	0	0	0	0	0	0	0	0	0	0	2
ACTA2	0	0	0	0	0	0	0	0	0	0	0	0	0	0	0	0	0	0	0	0	0	0	0	0	0	0	0	0	0	0	0	0	0	0	0	0	0	0	0	0	0	0	0	0	0	0	0	0	0
ACTB	830	315	406	349	494	82	272	678	908	576	620	478	452	622	921	895	111	1346	1069	1290	392	1027	1995	2429	26	635	600	472	165	130	51	414	1229	1504	532	188	308	548	403	1026	262	777	504	1211	1520	6	22	976	412
ACTC1	0	0	0	0	0	0	0	24	0	0	0	0	1	0	0	10	0	26	1	1	0	0	0	64	0	0	0	0	0	0	0	0	0	0	0	0	0	0	0	0	0	16	0	0	0	0	0	0	0
ACTG1	211	18	9	84	282	82	40	194	30	7	115	246	77	32	79	141	9	253	201	407	157	11	336	764	13	464	48	194	6	5	3	6	278	820	489	75	86	60	9	348	2	31	54	312	634	2	5	184	5
ACTG1P17	0	0	0	0	0	0	0	0	0	0	0	0	0	0	0	0	0	0	0	0	0	0	0	0	0	0	0	0	0	0	0	0	0	0	0	0	0	0	0	0	0	0	0	0	0	0	0	0	0
ACTG1P20	0	1	0	0	0	0	0	0	1	0	0	0	0	0	65	0	0	0	0	1	0	0	2	1	1	0	0	17	10	0	0	0	0	0	9	0	0	0	0	0	0	13	0	64	31	0	0	0	0
ACTG1P4	0	0	0	0	0	0	0	0	0	0	0	0	0	0	0	0	0	0	0	0	0	0	0	0	0	0	0	0	0	0	0	0	0	0	0	0	0	0	0	0	0	10	0	0	0	0	0	0	0
ACTG2	0	0	0	0	0	0	0	0	0	0	0	0	0	0	0	0	0	0	0	0	0	0	0	0	0	0	0	0	0	0	0	0	0	0	0	0	0	0	0	0	0	0	0	0	0	0	0	0	0
ACTL10	0	0	0	0	0	0	0	0	0	0	0	0	0	0	0	0	0	0	0	0	0	0	0	0	0	0	0	0	0	0	0	0	0	0	0	0	0	0	0	0	0	0	0	0	0	0	0	0	0
ACTL6A	1	8	0	42	1	4	9	22	0	3	5	0	15	12	43	0	11	9	40	1	3	4	24	2	0	0	0	27	0	0	0	0	32	10	0	7	1	0	0	1	6	5	1	10	2	0	0	40	13
ACTL6B	29	0	0	6	0	0	38	0	0	1	1	16	0	1	3	0	0	0	18	2	50	27	11	53	0	2	1	1	1	1	9	1	0	33	49	41	0	29	16	0	0	32	3	0	35	0	0	1	22
ACTL7A	0	0	0	0	0	0	0	0	0	0	0	0	0	0	0	0	0	0	0	0	0	0	0	0	0	0	0	0	0	0	0	0	0	0	0	0	0	0	0	0	0	0	0	0	0	0	0	0	0
ACTL7B	0	0	0	0	0	0	0	0	0	0	0	0	0	0	0	0	0	0	0	0	0	0	0	0	0	0	0	0	0	0	0	0	0	0	0	0	0	0	0	0	0	0	0	0	0	0	0	0	0
ACTL8	0	0	0	0	0	0	0	0	0	0	0	0	0	0	0	0	0	0	0	0	0	0	0	0	0	0	0	0	0	0	0	0	0	0	0	0	0	0	0	0	0	0	0	0	0	0	0	0	0
ACTL9	0	0	0	0	0	0	0	0	0	0	0	0	0	0	0	0	0	0	0	0	0	0	0	0	0	0	0	0	0	0	0	0	0	0	0	0	0	0	0	0	0	0	0	0	0	0	0	0	0
ACTN1	215	27	7	12	2	13	18	100	128	2	56	76	2	34	0	263	1	74	116	157	45	85	170	92	0	6	39	8	20	2	0	2	191	44	87	40	14	13	1	50	17	25	18	54	146	0	3	127	0
ACTN1-AS1	0	0	0	0	0	0	0	0	0	0	0	0	0	0	0	0	0	0	0	0	0	0	0	0	0	0	0	0	0	0	0	0	0	0	0	0	0	0	0	0	0	0	0	0	0	0	0	0	0
ACTN2	0	39	0	35	0	0	0	1	0	1	0	3	3	0	0	0	1	0	16	45	0	29	0	1	0	0	9	0	0	0	0	0	1	0	1	0	0	0	0	1	0	1	0	1	0	0	1	10	7
ACTN3	0	0	0	0	0	0	0	0	0	0	0	0	0	0	0	0	0	0	0	0	0	0	0	0	0	0	0	0	0	0	0	0	0	0	0	0	0	0	0	0	0	0	0	0	0	0	0	0	0
ACTN4	50	1	65	25	13	0	102	20	10	1	47	3	2	59	63	119	17	27	40	47	7	64	37	49	1	0	1	11	1	0	0	19	20	20	9	0	12	1	0	62	25	34	9	0	40	0	0	20	2
ACTR10	22	82	102	44	26	31	101	34	5	85	90	8	56	37	91	73	33	92	109	90	75	132	276	377	5	65	40	90	14	59	33	87	68	103	81	112	37	32	29	140	10	68	39	150	267	1	1	273	15
ACTR1A	73	93	2	196	50	30	5	48	15	74	101	110	1	1	175	63	79	91	19	114	20	172	64	358	4	58	78	44	1	0	31	2	129	42	72	52	26	11	8	23	83	78	67	137	145	1	3	136	27
ACTR1B	79	17	2	5	23	0	2	4	2	1	16	1	1	1	2	37	66	1	12	1	1	2	8	74	0	0	59	5	1	0	1	0	1	1	6	0	0	0	42	26	0	19	28	0	2	1	0	68	0
ACTR2	58	105	72	67	25	10	29	68	12	125	15	26	36	52	65	65	37	87	48	184	36	124	237	297	2	86	10	11	53	85	13	26	113	116	92	2	10	106	69	1	3	142	69	127	198	0	5	220	56
ACTR3	33	129	92	16	28	3	52	65	11	7	46	5	3	9	46	1	39	51	44	103	19	10	102	125	0	39	6	5	20	13	25	1	8	19	93	16	1	90	8	26	49	22	16	109	114	0	0	19	1
ACTR3B	31	51	6	17	7	4	57	19	0	2	19	1	2	14	0	32	36	24	14	49	65	53	16	13	39	0	15	44	0	24	1	14	89	62	61	3	3	0	2	45	1	59	24	24	1	0	2	60	0
ACTR3C	2	1	0	1	3	0	1	0	13	3	0	0	0	25	0	0	1	1	1	0	8	6	38	3	0	19	1	7	1	74	4	19	0	1	4	65	0	1	49	0	1	9	0	26	2	0	0	0	7
ACTR5	1	0	0	0	0	0	0	0	6	0	0	0	0	0	0	0	0	0	0	0	0	0	0	0	0	0	0	0	0	0	0	0	6	0	1	0	0	1	0	0	0	0	0	0	1	0	0	0	0
ACTR6	25	60	25	4	0	2	25	16	67	4	156	3	4	48	3	1	18	18	3	8	17	10	39	99	0	10	3	23	8	3	9	29	55	80	37	39	10	25	49	12	2	52	7	33	98	0	0	40	44
ACTR8	8	1	4	38	5	0	28	21	30	0	71	1	29	3	13	1	1	15	1	84	45	51	21	66	1	1	2	0	0	31	0	2	6	76	8	0	8	40	1	0	1	71	16	1	19	0	3	3	0
ACTRT2	0	0	0	0	0	0	0	0	0	0	0	0	0	0	0	0	0	0	0	0	0	0	0	0	0	0	0	0	0	0	0	0	0	0	0	0	0	0	0	0	0	0	0	0	0	0	0	0	0
ACTRT3	0	0	0	0	0	0	0	0	0	0	0	0	0	0	0	0	0	1	0	0	0	0	13	0	0	1	7	0	0	0	0	1	0	0	25	0	0	0	0	0	0	0	0	0	0	0	0	0	0
ACVR1	1	24	0	0	0	0	1	0	0	0	5	0	0	1	0	1	0	0	1	12	0	0	12	1	0	1	2	0	0	3	1	0	43	0	0	1	0	0	0	2	0	80	5	10	0	0	1	0	9
ACVR1B	75	1	11	1	0	0	0	18	2	0	0	0	0	34	1	0	0	0	0	0	1	21	3	4	0	0	34	2	0	1	0	20	0	0	1	0	1	3	146	0	5	21	3	30	2	1	1	69	0
ACVR1C	2	94	0	2	13	11	51	55	0	0	1	0	2	1	1	8	0	78	78	71	0	2	15	31	0	1	0	120	0	53	0	1	0	3	12	176	0	1	1	1	0	22	16	23	19	2	4	39	1
ACVR2A	0	6	39	4	6	2	1	4	52	0	9	0	0	23	1	0	15	1	0	2	0	22	4	20	0	4	0	28	0	4	0	0	1	0	0	0	0	41	0	0	0	19	10	29	0	1	0	2	0
ACVR2B	2	2	30	1	0	0	0	68	0	0	0	0	0	27	0	15	0	17	3	0	0	0	52	10	0	0	0	0	0	0	4	0	0	0	0	0	0	1	0	2	0	20	13	102	58	0	1	67	0
ACVR2B-AS1	0	0	0	0	0	0	0	0	0	0	0	0	0	0	0	0	0	0	0	0	0	0	0	0	0	0	0	0	0	0	0	0	0	0	0	0	0	0	0	0	0	0	0	0	0	0	0	1	0
ACVRL1	0	0	0	0	0	0	0	0	0	0	0	0	0	0	0	0	0	0	0	0	0	0	0	0	0	0	0	0	0	0	0	0	0	0	0	0	0	0	0	0	0	0	0	0	0	0	0	0	0
ACY1	0	0	0	0	0	0	0	0	0	0	0	0	0	0	0	0	0	0	0	0	0	0	0	0	0	0	0	0	0	0	0	0	0	0	0	0	0	0	0	0	0	0	0	0	0	0	0	0	0
ACY3	0	0	0	0	0	0	0	0	0	0	0	0	0	0	0	0	0	0	0	0	0	0	0	0	0	0	0	0	0	0	0	0	0	0	0	0	0	0	0	0	0	0	0	0	0	0	0	0	0
ACYP1	75	67	64	104	13	16	44	21	83	29	6	34	4	14	4	44	30	6	2	50	128	103	177	127	3	51	76	2	3	129	6	1	113	119	60	44	25	73	28	20	0	17	34	416	137	0	3	64	24
ACYP2	139	72	119	84	62	31	80	69	155	35	106	112	44	27	16	9	16	69	86	125	72	165	124	292	37	78	3	93	44	2	0	45	236	56	181	15	33	131	111	104	90	148	179	84	260	1	6	172	24
ADA	0	0	0	0	0	0	0	0	0	0	0	0	0	0	0	0	0	0	0	0	0	0	0	0	0	0	0	0	0	0	0	0	0	0	0	0	0	0	0	0	0	0	17	0	0	0	0	51	0
ADAD1	0	0	0	0	0	0	0	0	0	0	0	0	0	0	0	0	0	0	0	0	0	0	0	0	0	0	0	0	0	0	0	0	0	0	0	0	0	0	0	0	0	0	0	0	0	0	0	0	0
ADAD2	0	0	0	0	0	0	1	0	0	0	0	0	0	0	0	0	0	0	0	31	0	0	1	1	0	0	0	0	0	0	0	0	0	0	0	0	0	0	0	0	0	0	0	0	1	0	0	11	0
ADAL	18	2	73	2	1	93	1	88	0	1	11	151	4	10	14	20	2	197	3	97	234	1	137	283	0	22	5	6	0	1	30	300	3	5	281	43	0	117	0	4	174	23	56	85	167	1	0	467	1
ADAM10	0	23	1	1	9	1	0	16	0	6	1	5	0	28	4	0	24	0	1	0	2	0	4	14	0	0	26	0	0	0	0	0	1	4	2	0	1	60	69	6	0	7	1	5	13	0	0	75	0
ADAM11	0	0	0	0	0	0	0	0	0	0	0	0	0	0	0	0	0	0	0	0	0	0	0	0	0	0	0	0	0	0	0	0	0	0	0	0	0	0	0	0	0	0	0	0	0	0	0	0	0
ADAM12	0	0	0	0	0	0	0	0	0	0	0	0	0	0	0	0	0	0	0	0	0	0	0	0	0	0	1	42	0	0	0	0	0	1	31	0	1	5	0	24	0	0	1	0	0	0	0	0	0
ADAM15	2	51	0	0	4	0	0	3	0	0	0	0	0	0	7	0	1	1	1	2	0	0	0	5	0	1	1	1	0	0	0	0	1	0	2	1	0	0	0	0	0	9	0	18	1	0	0	7	0
ADAM17	0	0	3	2	0	0	0	26	1	2	0	4	1	1	2	1	0	30	1	36	11	1	0	12	0	19	0	0	5	0	1	0	0	12	10	1	5	0	0	0	0	16	12	3	1	0	1	53	12
ADAM18	0	0	0	0	0	0	0	0	0	0	0	0	0	0	0	0	0	0	0	0	0	0	0	0	0	0	0	0	0	0	0	0	0	0	0	0	0	0	0	0	0	0	0	0	0	0	0	0	0
ADAM19	0	1	0	0	0	0	1	1	0	0	1	0	0	44	1	0	0	1	0	105	0	1	0	2	0	0	0	0	0	0	0	0	0	0	1	0	0	0	0	0	0	0	2	0	0	0	0	0	0
ADAM1A	0	0	10	0	0	0	0	0	0	0	1	0	0	0	0	0	0	0	1	0	0	0	0	0	0	0	0	0	0	0	0	0	0	0	0	0	0	0	0	0	0	0	0	0	0	0	0	14	0
ADAM2	0	0	0	0	0	0	0	0	0	0	0	0	0	0	0	0	0	0	0	0	0	0	0	0	0	0	0	0	0	0	0	0	0	0	0	0	0	0	0	0	0	0	0	0	0	0	0	0	0
ADAM20	0	0	0	0	0	0	0	0	0	0	0	0	0	1	0	0	0	0	0	14	7	0	0	0	0	0	0	0	0	0	0	0	0	0	0	0	0	0	0	0	0	29	0	0	0	0	0	0	0
ADAM20P1	0	0	0	1	0	0	0	0	0	0	0	0	0	78	0	0	0	0	0	0	1	0	1	0	0	0	0	0	0	0	0	0	0	0	8	0	0	0	0	0	0	2	0	0	0	0	0	16	0
ADAM21	0	0	0	0	0	0	0	0	0	0	0	0	5	0	0	0	0	0	0	0	0	6	0	1	0	0	0	0	0	0	0	0	0	0	0	0	0	0	0	0	0	0	0	0	0	0	0	0	0
ADAM21P1	0	0	0	0	0	0	0	0	0	0	0	0	0	0	0	0	0	0	0	0	0	0	0	0	0	0	0	0	0	0	0	0	0	0	0	0	0	0	0	0	0	0	0	0	0	0	0	0	0
ADAM22	0	0	0	1	0	0	21	0	0	0	0	0	0	23	0	0	9	13	11	1	0	0	0	0	0	0	0	0	0	0	0	0	0	0	0	0	0	0	0	0	1	0	0	0	0	0	2	21	0
ADAM23	1	0	0	0	0	0	1	0	0	0	0	0	6	0	0	0	0	0	0	0	0	0	0	1	0	0	0	0	0	0	0	0	0	0	0	0	2	0	0	0	0	0	8	0	0	0	0	0	0
ADAM28	0	0	0	0	0	0	0	0	0	0	0	0	0	0	0	0	0	0	0	0	0	0	0	0	0	0	0	0	0	0	0	0	0	0	0	0	0	0	0	0	0	0	0	0	0	0	0	0	0
ADAM29	0	0	0	0	0	0	0	0	0	0	0	0	0	0	0	0	0	0	0	0	0	0	0	0	0	7	0	0	0	0	0	0	0	0	0	0	0	0	0	0	0	0	0	0	0	0	0	0	0
ADAM30	0	0	0	0	0	0	0	0	0	0	0	0	0	0	0	0	0	0	0	0	0	0	0	0	0	0	0	0	0	0	0	0	0	0	0	0	0	0	0	0	0	0	0	0	0	0	0	0	0
ADAM32	0	0	0	0	0	0	0	0	0	0	0	0	0	0	4	0	0	0	0	0	0	0	0	0	0	0	0	0	0	0	0	0	0	0	0	0	0	0	0	0	0	0	0	0	0	0	0	0	0
ADAM33	0	0	1	0	0	0	0	0	0	0	0	0	0	0	0	0	0	0	0	1	0	0	0	49	0	0	0	0	0	0	0	0	0	0	1	0	0	0	0	0	0	1	0	0	0	0	0	0	0
ADAM3A	0	0	0	0	0	0	0	0	0	0	0	0	0	0	0	0	0	0	0	0	0	0	0	0	0	0	0	0	0	0	0	0	0	0	0	0	0	0	0	0	0	0	0	0	0	0	0	0	0
ADAM5	0	0	0	0	0	0	0	0	0	0	0	0	0	0	0	0	0	0	0	0	0	0	0	0	0	0	0	0	0	0	0	0	0	0	0	0	0	0	0	0	0	0	0	0	0	0	0	0	0
ADAM6	0	0	0	0	0	0	0	0	0	0	0	0	0	0	0	0	0	0	0	0	0	0	0	0	0	0	0	0	0	0	0	0	0	0	0	0	0	0	0	0	0	0	0	0	0	0	0	0	0
ADAM7	0	0	0	0	0	0	0	0	0	0	0	0	0	0	0	0	0	0	0	0	0	0	0	0	0	0	0	0	0	0	0	0	0	0	0	0	0	0	0	0	0	0	0	0	0	0	2	0	0
ADAM8	0	0	0	0	0	0	0	0	0	0	0	0	0	0	0	0	0	0	0	0	0	0	0	0	0	0	0	0	0	0	0	0	0	0	0	0	0	0	0	0	0	0	0	0	0	0	0	0	0
ADAM9	0	0	0	0	0	1	0	0	0	0	16	0	0	0	0	0	0	0	2	8	17	0	0	14	1	0	1	6	0	0	0	0	1	0	2	0	0	2	17	0	0	0	0	0	1	0	0	13	2
ADAMDEC1	0	0	0	0	0	0	0	0	0	0	0	0	0	0	0	0	0	15	0	0	0	0	0	0	0	0	0	0	0	0	0	0	0	0	0	0	0	0	0	0	0	0	0	0	0	0	0	0	0
ADAMTS1	0	0	0	0	0	0	0	0	0	0	0	0	0	0	0	0	0	0	0	0	0	0	0	0	0	0	0	0	0	0	0	0	0	0	0	0	0	0	0	0	0	0	0	0	0	0	0	0	0
ADAMTS10	0	0	0	0	0	0	0	0	0	0	0	0	0	43	0	0	0	0	0	0	0	0	0	0	0	0	0	0	0	0	1	0	0	0	0	0	0	0	0	0	0	0	0	0	0	0	0	0	0
ADAMTS12	0	0	0	0	0	0	0	0	0	0	0	0	0	0	0	0	0	0	0	0	0	0	0	0	0	0	0	0	0	0	0	0	0	0	0	0	0	0	0	0	0	0	0	0	0	0	0	0	0
ADAMTS13	0	0	1	0	1	0	0	0	0	166	0	1	0	0	0	0	1	1	1	0	1	0	0	0	0	0	0	0	0	0	0	0	1	0	0	0	0	0	0	0	0	0	0	1	0	0	0	0	0
ADAMTS14	4	1	0	3	0	0	0	42	20	0	2	0	1	2	0	23	0	1	0	1	1	37	25	4	0	1	31	1	1	0	0	2	4	2	1	0	8	0	0	19	0	58	0	0	53	0	0	1	0
ADAMTS15	1	0	0	2	0	0	0	0	0	0	0	0	0	0	0	0	0	1	0	35	0	0	0	6	0	0	0	0	0	0	0	0	0	0	0	0	0	0	0	0	0	0	0	0	0	0	0	0	0
ADAMTS16	0	0	0	0	0	0	0	0	0	0	0	0	0	0	0	0	0	0	0	0	0	0	0	0	0	0	0	0	0	0	0	0	0	0	0	0	0	1	0	0	0	0	0	0	0	0	0	0	0
ADAMTS17	0	1	0	0	0	0	0	0	0	0	0	0	0	1	2	0	0	0	0	89	0	17	35	0	0	0	1	0	0	0	0	0	0	0	0	0	0	0	1	0	0	8	0	1	0	0	0	2	0
ADAMTS18	0	0	0	0	0	0	0	0	0	0	0	0	0	0	0	0	0	0	0	0	0	0	0	0	0	0	0	0	0	0	0	0	0	0	0	0	0	0	0	0	0	0	0	0	0	0	0	0	0
ADAMTS19	0	0	0	0	0	0	0	0	0	0	0	0	0	0	0	0	0	0	0	0	0	0	0	0	0	0	0	0	0	0	0	0	0	0	0	0	0	0	0	0	0	0	0	0	0	0	0	0	0
ADAMTS2	0	0	0	0	1	0	0	0	0	0	0	1	0	0	0	0	0	3	0	2	0	0	26	4	0	0	0	0	2	0	0	1	0	1	0	0	0	1	0	1	0	0	0	34	31	0	0	4	0
ADAMTS20	0	0	0	0	0	0	0	0	0	0	0	0	0	0	0	0	0	0	0	0	0	0	0	0	0	0	0	0	0	0	0	0	0	0	0	0	0	0	0	0	0	0	0	0	0	0	0	0	0
ADAMTS3	0	0	0	0	0	0	0	0	0	0	0	0	0	0	0	0	0	0	0	0	0	0	0	0	0	0	0	0	0	0	0	0	0	0	0	0	0	0	0	0	0	0	0	0	0	0	0	0	0
ADAMTS4	0	0	0	0	0	0	0	0	0	0	0	0	0	0	1	0	0	0	1	0	0	0	0	0	0	0	0	0	0	0	0	0	0	1	0	0	0	0	0	0	0	0	0	0	0	0	0	0	0
ADAMTS5	0	0	0	0	0	0	0	0	0	0	0	0	0	0	0	0	0	0	0	0	0	0	0	0	0	0	0	0	0	0	0	0	0	0	0	0	0	0	0	0	0	0	0	0	0	0	0	0	0
ADAMTS6	8	0	0	0	0	0	0	1	0	0	36	1	0	0	30	25	0	0	34	0	20	0	47	0	0	1	0	32	1	0	1	0	0	1	34	0	0	0	36	1	0	0	0	0	0	0	1	26	0
ADAMTS7	0	0	0	0	0	0	0	0	0	0	0	0	0	0	0	0	0	0	0	0	0	0	0	0	0	0	0	0	0	0	0	0	0	0	0	0	0	0	0	0	0	0	0	0	0	0	0	0	0
ADAMTS8	0	0	0	0	0	0	0	0	0	0	0	0	0	0	0	0	0	0	0	0	0	0	0	0	0	0	0	0	0	0	0	0	0	0	0	0	0	0	0	0	0	0	0	0	0	0	0	0	0
ADAMTS9	0	0	1	0	0	0	0	0	0	0	0	0	0	0	0	0	0	0	0	0	0	1	0	20	0	0	0	0	0	0	0	0	0	0	0	0	0	1	0	0	0	0	0	0	0	0	0	0	0
ADAMTS9-AS1	0	0	0	0	0	0	0	0	0	0	0	0	0	0	0	0	0	0	0	0	0	0	0	0	0	0	0	0	0	0	0	0	0	0	0	0	0	0	0	0	0	0	0	0	0	0	0	0	0
ADAMTS9-AS2	3	1	0	0	0	0	0	0	0	0	0	0	0	0	0	0	0	0	0	0	0	0	0	2	0	0	0	0	0	0	0	0	0	0	1	0	0	0	0	0	0	45	0	0	28	0	0	0	0
ADAMTSL1	1	0	0	20	1	0	0	0	0	0	10	0	1	1	1	0	0	11	5	12	0	9	38	19	0	0	9	0	0	0	15	75	26	3	32	2	3	5	2	3	7	6	11	0	1	0	0	39	0
ADAMTSL2	0	0	0	0	0	0	0	0	0	0	0	0	0	0	0	0	0	0	0	0	0	0	0	0	0	0	1	0	0	0	0	0	1	0	0	0	0	25	0	1	0	0	0	0	0	0	1	1	0
ADAMTSL3	0	0	0	0	0	0	0	10	0	0	0	0	0	0	0	0	0	0	0	0	0	0	0	0	0	0	0	0	0	0	0	0	0	0	0	0	0	0	0	0	0	0	0	0	0	0	0	0	0
ADAMTSL4	0	0	0	0	0	0	0	0	0	0	0	0	0	0	0	0	0	0	0	0	0	0	0	0	0	0	0	0	0	0	0	0	0	0	0	0	0	0	0	0	0	0	0	0	0	0	0	0	0
ADAMTSL4-AS1	0	0	0	0	0	0	0	0	0	0	1	0	1	0	0	0	0	0	0	7	0	0	1	0	0	0	0	0	0	0	0	1	0	1	0	0	0	0	0	0	0	0	0	0	0	0	0	0	0
ADAMTSL5	0	0	0	0	0	0	0	0	0	0	0	0	0	1	0	0	0	0	23	75	0	0	0	0	0	0	0	0	0	0	3	0	0	0	0	0	0	0	0	25	0	0	0	0	0	0	0	0	0
ADAP1	0	0	0	0	0	0	0	0	0	0	0	0	0	0	0	0	0	0	0	0	0	0	0	0	0	0	0	0	0	0	0	0	0	0	0	0	0	0	0	0	0	0	0	0	0	0	0	0	0
ADAP2	0	0	0	2	1	0	1	0	0	3	0	0	0	0	1	0	1	127	0	63	0	0	0	1	0	0	0	0	0	0	0	0	0	0	0	0	0	0	0	0	0	1	0	0	1	0	1	0	0
ADAR	43	102	31	85	48	2	33	57	3	94	7	13	11	72	66	33	28	147	125	67	50	29	59	73	3	31	12	17	23	6	4	29	14	118	82	13	0	20	27	0	0	49	18	52	135	2	2	112	0
ADARB1	3	0	68	0	0	0	57	0	14	0	0	1	0	88	0	0	1	18	0	0	1	0	29	1	0	2	0	0	0	0	0	0	0	0	0	0	0	0	0	0	0	0	8	0	0	0	3	132	0
ADARB2	0	0	0	0	0	0	0	0	0	0	0	0	0	0	0	0	0	0	0	0	0	0	1	0	0	0	0	0	0	0	0	0	0	0	0	0	0	0	0	0	0	0	0	0	0	0	0	0	0
ADARB2-AS1	0	0	0	0	0	0	0	0	0	0	0	0	0	0	0	0	0	0	0	0	0	0	0	0	0	0	0	0	0	0	0	0	0	0	0	0	0	0	0	0	0	0	0	0	0	0	0	0	0
ADAT1	35	0	1	36	0	1	78	0	1	48	3	0	0	2	31	0	6	0	13	27	1	1	5	34	0	0	5	0	1	1	0	0	2	1	0	0	0	10	0	50	0	0	0	0	39	0	0	3	4
ADAT2	0	0	0	0	33	0	0	0	71	0	0	0	0	0	2	0	0	0	0	0	0	44	1	0	0	34	41	0	0	0	0	0	0	0	0	0	0	0	0	0	0	0	0	0	0	1	0	0	0
ADAT3	0	0	0	1	0	0	1	0	0	0	0	0	2	0	0	0	0	47	0	0	0	0	0	5	0	0	0	0	1	0	0	0	0	0	0	0	0	0	0	0	0	0	0	0	0	0	0	0	0
ADCK1	24	0	0	0	0	0	0	0	0	0	0	1	1	0	0	0	1	0	0	0	1	0	0	1	0	0	0	19	0	1	0	0	0	0	0	0	0	0	0	0	0	17	0	0	66	1	0	0	0
ADCK2	1	0	2	0	0	0	28	1	0	0	0	0	0	0	0	0	0	179	2	4	0	0	1	1	0	0	11	1	0	3	9	0	13	1	2	0	12	1	1	0	0	48	0	7	2	0	2	1	0
ADCK3	0	1	1	17	8	0	12	2	0	1	0	0	21	2	4	2	36	2	0	1	0	18	16	86	1	5	0	20	0	24	2	26	17	19	1	0	7	8	1	1	2	0	9	2	17	0	1	25	16
ADCK4	10	0	7	0	7	0	5	11	1	1	0	3	22	1	0	3	0	3	10	8	0	2	0	32	0	12	2	1	1	0	0	9	2	33	9	0	0	4	35	10	23	14	1	1	1	0	0	27	2
ADCK5	0	0	16	0	0	0	0	0	0	0	0	0	0	0	0	0	1	0	0	0	0	0	0	0	0	0	0	0	0	2	0	0	0	0	0	0	0	1	0	0	0	0	0	0	63	0	0	0	0
ADCY1	1	0	0	1	0	0	0	0	0	1	0	0	0	0	0	0	0	48	2	0	0	0	26	0	0	0	0	1	0	0	0	7	2	0	0	0	0	0	0	2	0	0	0	0	24	0	0	0	0
ADCY10	0	0	0	0	0	0	0	0	0	0	0	0	0	0	0	0	0	0	0	0	0	0	0	0	0	0	0	0	0	0	0	0	0	0	0	0	0	0	0	0	0	0	0	0	0	0	0	0	0
ADCY10P1	0	0	0	0	0	0	0	2	0	0	0	0	0	0	0	0	0	0	0	0	0	0	1	0	0	0	0	0	0	0	0	0	0	0	0	0	0	0	0	0	0	0	5	0	0	0	0	0	0
ADCY2	22	1	67	29	1	0	38	3	1	3	74	8	2	141	10	0	6	34	102	57	69	86	147	111	2	67	16	22	31	1	2	77	61	146	32	0	13	0	0	2	37	58	43	107	8	2	2	136	64
ADCY3	0	16	4	1	0	0	1	9	0	9	6	3	0	0	2	21	15	5	0	0	0	12	18	0	0	4	0	3	5	0	0	1	7	5	1	4	1	0	7	0	3	9	1	0	8	0	0	2	1
ADCY4	0	0	0	0	0	0	0	0	0	0	0	0	0	0	0	0	0	0	0	0	0	0	0	0	0	0	0	0	0	0	0	0	0	0	0	0	0	0	0	0	0	0	0	0	0	0	0	0	0
ADCY5	1	1	2	2	14	9	0	0	0	0	1	0	0	0	1	0	0	0	0	22	0	0	35	1	1	0	0	20	0	0	2	1	0	0	0	3	0	0	0	11	0	3	0	1	26	0	2	21	1
ADCY6	0	0	1	0	0	0	1	4	0	1	1	0	0	0	0	0	0	90	0	0	0	1	1	1	0	25	0	1	0	0	0	13	1	6	1	1	0	0	0	1	0	98	9	8	93	0	1	0	0
ADCY7	0	0	0	0	0	0	0	0	0	0	5	0	0	8	0	0	0	21	0	1	0	0	2	0	0	68	0	1	1	0	0	0	0	0	0	0	8	0	0	1	0	2	0	1	0	0	0	18	0
ADCY8	0	0	0	0	0	0	0	0	0	0	0	0	0	0	0	0	0	0	0	0	0	0	0	0	0	0	0	0	0	0	0	0	0	0	0	0	0	0	0	0	0	0	0	0	0	0	0	0	0
ADCY9	1	0	0	0	0	0	0	1	1	2	0	0	0	0	0	0	0	0	3	46	0	0	0	0	0	8	0	28	78	0	0	36	167	0	0	0	0	0	1	2	0	9	0	1	0	0	0	0	0
ADCYAP1	0	0	0	0	0	0	0	0	0	0	0	0	0	0	0	0	0	0	0	0	0	0	0	0	0	0	0	0	0	0	0	0	0	0	0	0	0	0	0	0	0	0	0	0	0	0	0	0	0
ADCYAP1R1	1	0	0	0	0	0	0	0	0	0	0	0	0	0	0	0	0	0	0	0	0	0	0	0	0	0	0	1	0	0	0	0	0	1	0	25	0	0	0	0	2	0	0	11	67	0	0	1	0
ADD1	79	177	163	53	82	1	58	39	53	59	26	3	3	87	5	82	5	204	62	25	17	6	60	181	4	102	23	44	71	101	11	2	74	87	12	1	33	38	1	5	41	182	8	86	137	2	6	82	14
ADD2	0	0	0	0	0	0	6	0	0	0	0	0	0	6	0	24	0	0	3	0	1	0	0	0	0	0	0	0	0	0	0	0	1	0	10	25	0	0	0	2	0	0	5	0	0	0	0	1	13
ADD3	19	1	2	30	0	9	0	55	8	0	31	0	9	16	7	0	1	58	92	44	14	2	35	79	1	6	0	31	2	0	0	0	93	43	7	0	1	46	32	18	0	32	4	19	106	0	1	52	0
ADD3-AS1	0	0	0	0	0	0	0	0	0	0	0	0	0	0	0	0	0	0	0	0	0	0	0	0	0	0	0	0	0	0	0	0	0	0	0	0	0	0	0	0	0	0	0	0	0	0	0	0	0
ADGB	0	0	0	0	0	0	0	0	0	0	0	0	0	0	0	0	0	0	0	0	0	0	0	0	0	0	0	0	0	0	0	0	0	0	0	0	0	0	0	0	0	0	0	0	0	0	0	1	0
ADGRA1	0	0	0	2	0	0	0	0	0	0	0	0	0	36	0	0	0	0	0	1	0	0	97	14	0	1	0	0	0	0	0	0	0	0	0	0	0	0	0	0	0	0	1	0	0	0	0	0	0
ADGRA1-AS1	0	0	0	0	0	0	0	0	0	0	0	0	0	0	0	0	0	0	0	0	0	0	0	0	0	0	0	0	0	0	0	0	0	0	0	0	0	0	0	0	0	0	0	0	0	0	0	0	0
ADGRA2	0	0	0	0	0	0	0	0	0	0	0	0	0	0	0	0	0	0	0	1	0	0	0	0	0	0	0	0	0	0	0	0	0	2	0	0	1	0	0	0	1	0	0	0	0	0	0	0	0
ADGRA3	0	0	0	28	0	0	2	10	0	0	0	0	16	0	9	0	0	0	0	70	2	0	27	1	0	0	0	0	0	0	0	0	0	0	0	0	1	0	0	0	0	17	4	0	0	0	1	27	0
ADGRB1	0	0	0	0	0	0	0	0	0	0	0	0	0	0	0	0	0	0	0	0	0	0	0	0	0	0	0	0	0	0	0	0	0	0	0	0	0	0	0	0	0	0	0	0	0	0	0	0	0
ADGRB2	2	0	0	0	0	2	0	0	0	0	0	0	0	18	0	0	0	0	0	0	1	0	0	1	0	0	1	0	1	1	0	0	0	0	1	0	0	0	1	0	0	2	0	1	31	0	0	7	0
ADGRB3	0	1	5	3	15	4	23	43	56	41	38	12	31	19	3	25	9	67	10	25	0	3	52	222	1	6	8	21	10	5	15	14	29	61	9	79	24	64	5	0	9	114	64	2	31	1	4	95	7
ADGRD1	0	0	0	0	0	0	0	0	0	0	0	0	0	0	0	0	0	0	0	0	0	0	0	0	0	0	0	0	0	0	0	0	0	0	0	0	0	0	0	0	0	0	0	0	0	0	0	0	0
ADGRE1	0	0	0	0	0	0	0	0	0	0	0	0	0	0	0	0	0	0	0	0	0	0	0	0	0	0	0	0	0	0	0	0	0	0	0	0	0	0	0	0	0	0	0	0	0	0	0	0	0
ADGRE2	0	0	0	0	0	0	0	0	0	0	0	0	0	0	0	0	0	0	0	0	0	0	0	0	0	0	0	0	0	0	0	0	0	0	0	0	0	0	0	0	0	0	0	0	0	0	0	0	0
ADGRE3	0	0	0	0	0	0	0	0	0	0	0	0	0	0	0	0	0	0	0	0	0	0	0	0	0	0	0	0	0	0	0	0	0	0	0	0	0	0	0	0	0	0	0	0	0	0	0	0	0
ADGRE4P	0	0	0	0	0	0	0	0	0	0	0	0	0	0	0	0	0	0	0	0	0	0	0	0	0	0	0	0	0	0	0	0	0	0	0	0	0	0	0	0	0	0	0	0	0	0	0	0	0
ADGRE5	0	0	0	0	0	0	0	0	0	0	0	0	0	0	0	0	0	0	0	0	0	0	1	0	0	0	0	0	0	0	0	0	0	0	0	0	0	0	0	0	0	2	0	0	0	0	0	0	0
ADGRF1	7	0	0	0	0	0	0	1	0	18	0	0	0	0	1	0	0	2	3	0	0	0	0	39	0	1	0	0	3	0	0	0	5	2	0	0	1	0	0	0	0	2	0	1	1	0	0	11	1
ADGRF2	0	0	0	0	0	0	0	0	0	0	0	0	0	0	0	0	0	0	0	0	0	0	0	0	0	0	0	0	0	0	0	0	0	0	0	0	0	0	0	0	0	0	0	0	0	0	0	0	0
ADGRF3	0	0	0	0	0	0	0	0	0	0	0	0	0	0	2	0	0	0	1	0	0	0	0	0	0	0	1	0	0	0	0	0	0	0	0	0	0	0	0	0	0	0	0	0	0	0	0	0	0
ADGRF4	0	0	0	0	0	0	0	0	0	0	0	0	0	0	0	0	0	0	0	0	0	0	0	0	0	0	0	0	0	0	0	0	0	0	0	0	0	0	0	0	0	0	0	0	0	0	0	0	0
ADGRF5	0	0	0	0	0	0	0	0	0	0	0	0	0	0	0	0	0	0	0	0	0	0	0	0	0	0	0	0	0	0	0	0	0	0	0	0	0	0	0	0	0	0	0	0	0	0	0	0	0
ADGRG1	1	8	0	3	1	0	1	0	0	0	0	0	0	1	0	0	0	43	0	1	40	32	0	5	0	70	1	6	1	0	0	8	4	13	22	1	0	2	0	1	1	45	0	0	26	0	0	60	0
ADGRG2	123	103	31	15	18	0	11	79	230	3	1	45	99	2	4	47	76	52	2	61	0	75	12	11	3	1	8	0	1	45	0	2	209	23	41	29	10	3	18	2	0	7	51	3	18	0	4	52	0
ADGRG3	0	0	0	0	0	0	0	0	0	0	0	0	0	0	0	0	0	0	0	0	0	0	0	0	0	0	0	0	0	0	0	0	0	0	0	0	0	0	0	0	0	0	0	0	0	0	0	0	0
ADGRG5	0	0	0	0	0	0	0	0	0	0	0	0	0	0	0	0	0	0	0	0	0	0	0	0	0	0	0	0	0	0	0	0	0	0	0	0	0	0	0	0	0	0	0	0	0	0	0	0	0
ADGRG6	0	0	0	0	0	0	0	0	0	0	0	0	1	0	0	1	0	0	31	0	0	0	1	0	0	0	0	0	0	0	0	0	0	0	0	0	0	0	0	0	1	1	0	0	76	2	0	37	0
ADGRG7	0	0	0	0	0	0	0	0	0	0	0	0	0	0	0	0	0	0	0	0	0	0	0	0	0	0	0	0	0	0	0	0	0	0	0	0	0	0	0	0	0	0	0	0	0	0	0	0	0
ADGRL1	93	1	45	0	12	0	1	24	0	0	6	0	0	4	1	38	0	4	8	91	2	2	1	33	0	2	23	2	0	0	0	0	60	1	0	0	0	0	0	0	0	74	3	0	3	0	1	60	0
ADGRL2	0	0	0	0	0	0	0	0	0	0	0	0	0	0	0	0	0	0	0	0	0	0	0	0	0	0	0	0	0	0	0	0	0	0	0	0	0	0	0	0	0	0	0	0	0	0	0	0	0
ADGRL3	1	0	0	0	0	0	0	0	0	0	0	0	0	0	0	0	0	0	1	0	0	0	0	6	0	3	0	0	0	0	1	0	0	0	54	0	0	0	1	0	0	8	0	8	67	0	0	15	0
ADGRL3-AS1	0	0	0	0	0	0	0	0	0	0	0	0	0	0	0	0	0	0	0	0	0	0	0	0	0	0	0	0	0	0	0	0	0	0	0	0	0	0	0	0	0	0	0	0	0	0	0	0	0
ADGRL4	0	0	0	0	0	0	0	0	0	0	0	0	0	0	0	0	0	0	0	0	0	0	0	0	0	0	0	0	0	0	0	0	0	0	0	0	0	0	0	0	0	0	0	0	0	0	0	0	0
ADGRV1	0	0	0	1	0	0	0	1	0	0	0	0	0	0	0	0	0	0	0	0	0	38	0	0	0	0	0	0	0	0	0	0	2	27	0	0	0	0	0	0	0	2	0	0	27	0	0	0	0
ADH1A	1	2	1	25	0	1	0	0	1	0	30	0	0	1	0	0	0	0	0	20	0	2	400	4	0	1	0	125	3	0	0	0	17	1	2	0	0	3	0	0	30	37	0	0	22	0	0	0	0
ADH1B	1	0	8	28	0	0	0	0	9	10	2	1	1	1	1	0	0	14	2	19	32	3	113	3	0	8	1	248	1	2	0	0	3	3	1	14	8	1	0	0	0	39	0	1	3	0	1	2	0
ADH1C	29	9	3	64	5	2	39	5	27	14	2	1	2	0	0	0	4	10	27	37	27	31	117	1	1	5	2	57	0	1	0	1	12	2	48	45	17	48	0	0	0	231	3	1	12	1	0	32	0
ADH4	0	1	0	0	0	0	0	0	0	0	0	0	0	0	1	0	0	0	0	0	0	0	0	0	0	0	0	0	0	0	0	0	0	0	0	0	0	0	0	0	0	0	0	0	0	0	0	0	0
ADH5	180	132	33	115	21	26	119	44	33	49	32	27	57	16	90	180	65	103	146	129	54	109	137	392	5	83	7	35	83	55	25	111	121	26	149	17	49	138	2	30	27	110	62	137	163	0	4	104	60
ADH6	0	0	0	0	9	0	0	0	0	0	0	0	0	0	0	0	0	0	0	24	0	0	0	0	0	0	0	0	0	0	0	0	0	0	0	0	0	0	0	0	0	0	0	0	0	0	0	0	0
ADH7	0	0	0	0	0	0	0	0	0	0	0	0	0	0	0	0	0	0	0	0	0	0	0	0	0	0	0	0	0	0	0	0	0	0	0	0	0	0	0	0	0	0	0	0	0	0	0	0	0
ADHFE1	10	15	3	0	25	8	16	30	30	0	1	0	72	1	20	37	44	14	0	23	0	1	20	17	1	1	32	30	0	1	0	1	67	14	46	12	7	11	0	30	13	23	12	1	11	0	0	13	0
ADI1	181	41	43	97	92	14	51	177	3	23	6	70	49	75	152	33	112	95	54	351	56	191	41	352	3	27	53	129	38	205	1	5	142	71	157	41	8	26	62	41	25	52	55	83	88	0	2	185	16
ADIG	0	0	0	0	0	0	0	0	0	0	0	0	0	0	0	0	0	0	0	0	0	0	0	0	0	0	0	0	0	0	0	0	0	0	0	0	0	0	0	0	0	0	0	0	0	0	0	0	0
ADIPOQ	0	0	0	0	0	0	0	0	0	0	0	0	0	0	0	0	0	0	0	0	0	0	0	0	0	0	0	0	0	0	0	0	0	0	0	0	0	0	0	0	0	0	0	0	0	0	0	4	0
ADIPOQ-AS1	0	0	0	0	0	0	0	0	0	0	0	0	0	0	0	0	0	0	0	0	0	0	0	0	0	0	0	0	0	0	0	0	0	0	0	0	0	0	0	0	0	0	0	0	0	0	0	0	0
ADIPOR1	11	1	12	9	16	0	13	17	25	2	40	5	41	22	1	14	5	59	43	3	17	26	37	42	0	24	1	3	10	42	0	1	27	43	23	0	4	20	0	0	67	6	14	45	25	0	2	7	3
ADIPOR2	4	7	2	32	26	0	38	66	0	0	1	0	2	29	0	0	10	55	0	0	1	2	2	65	0	0	0	3	12	2	0	0	21	107	34	27	0	1	0	0	0	122	0	28	40	0	0	146	0
ADIRF	0	0	0	0	0	0	0	0	0	0	0	0	0	0	0	0	0	0	0	0	0	0	0	0	0	0	0	0	0	0	0	0	0	0	0	0	0	0	0	0	0	0	0	0	0	0	0	0	0
ADK	18	56	1	172	29	18	31	83	18	2	44	7	136	81	29	107	21	37	2	118	18	48	96	45	3	41	15	76	53	38	10	45	71	207	91	95	6	23	58	110	7	71	28	144	97	0	1	125	1
ADM	1	0	0	4	22	0	1	2	0	44	0	1	0	1	11	0	0	0	45	0	1	0	1	1	0	2	0	43	1	1	0	1	191	2	1	2	0	3	1	2	0	1	0	2	40	0	0	152	2
ADM2	0	0	0	0	0	0	0	0	0	0	0	0	0	0	0	0	0	0	0	0	0	0	0	0	0	0	0	0	0	0	0	0	0	0	0	0	0	0	0	0	0	0	0	0	0	0	0	0	0
ADM5	1	0	0	0	0	0	0	7	0	0	0	0	0	0	0	0	0	1	0	0	0	0	0	0	0	0	0	0	0	0	0	0	0	35	0	0	0	0	0	0	0	0	0	0	0	0	0	0	0
ADNP	18	99	7	16	0	0	156	0	3	1	6	11	2	2	1	17	3	19	0	21	26	10	2	24	0	0	9	0	16	2	3	0	4	187	7	35	4	17	54	3	1	10	4	110	59	1	0	67	0
ADNP-AS1	0	0	0	0	0	0	0	0	0	0	0	0	0	0	0	0	0	0	0	1	0	0	42	1	0	0	0	0	0	0	0	23	1	1	0	0	0	0	0	0	0	15	0	32	12	0	0	0	0
ADNP2	4	0	4	31	0	0	13	0	0	0	0	0	0	85	0	26	1	1	0	1	0	1	14	1	0	1	0	14	1	1	9	1	10	1	0	1	8	0	0	0	0	1	0	0	6	0	2	29	13
ADO	74	23	0	0	0	0	0	0	0	0	0	0	0	0	0	0	0	0	0	28	0	2	1	0	1	0	0	0	0	0	24	0	0	0	0	0	1	0	0	0	0	0	0	0	0	0	0	19	0
ADORA1	0	0	0	0	0	0	0	0	0	0	0	0	0	0	0	0	0	0	0	0	0	0	0	0	0	0	0	0	0	0	0	0	0	0	0	0	0	0	0	0	0	0	0	0	0	0	0	0	0
ADORA2A-AS1	0	0	0	0	0	0	0	0	0	0	0	0	0	0	0	0	0	0	0	0	0	0	0	0	0	0	0	0	0	0	0	0	0	0	0	0	0	0	0	0	0	0	0	0	0	0	0	0	0
ADORA2B	0	0	0	0	0	0	0	0	0	0	0	0	0	0	0	0	0	0	5	0	0	0	1	1	0	0	0	0	0	2	0	0	0	0	1	0	0	0	0	0	0	0	0	0	0	0	0	0	0
ADORA3	0	0	0	0	0	0	0	0	0	0	0	0	0	0	0	0	0	0	0	0	0	0	0	0	0	0	0	0	0	0	0	0	0	0	0	0	0	0	0	0	0	0	0	0	0	0	0	0	0
ADPGK	3	12	11	0	5	0	1	12	0	6	25	0	1	1	30	12	2	10	0	17	18	43	32	30	0	0	7	28	0	0	0	11	0	64	24	9	0	0	0	0	0	0	3	2	47	0	0	15	14
ADPGK-AS1	0	0	0	0	0	0	0	0	0	0	0	0	0	0	0	0	0	0	0	0	0	0	0	0	0	0	0	0	0	0	0	0	0	0	0	0	0	0	0	0	0	4	0	0	0	0	0	0	0
ADPRH	0	0	0	0	0	0	0	0	0	0	0	0	0	0	0	0	0	0	0	0	0	0	0	0	23	1	0	0	0	0	0	16	0	0	0	0	0	0	0	0	0	0	0	0	0	0	0	0	0
ADPRHL1	0	0	0	0	0	0	0	0	0	0	0	0	0	0	0	0	0	0	0	0	0	0	0	0	0	0	0	0	0	0	0	0	0	0	0	0	0	0	0	0	0	0	0	0	3	0	0	0	0
ADPRHL2	13	51	4	1	59	0	1	28	0	1	38	1	2	0	25	1	0	1	1	0	47	4	14	1	1	0	0	2	1	1	6	33	155	0	33	1	9	80	55	1	0	0	25	1	25	0	0	2	0
ADPRM	36	0	28	1	20	0	0	1	16	0	35	1	0	0	3	1	0	1	32	0	17	49	62	95	0	0	0	2	0	0	0	0	0	58	14	65	0	1	0	1	0	2	0	1	71	0	0	58	0
ADRA1A	0	0	0	0	0	0	0	0	0	0	0	0	0	1	0	0	0	0	0	0	0	0	0	0	0	0	0	0	0	0	0	0	0	0	0	0	0	0	0	0	0	0	0	0	0	0	0	0	0
ADRA1B	0	0	0	0	0	0	0	0	0	0	0	0	0	0	0	0	0	0	0	0	0	0	0	0	0	0	0	0	0	0	0	0	0	0	0	0	0	0	0	0	0	0	0	0	0	0	0	0	0
ADRA2A	0	0	0	0	0	0	0	0	0	0	0	0	0	0	0	0	0	0	0	0	0	0	0	0	0	0	0	0	0	0	0	0	0	0	0	0	0	0	0	0	0	0	0	0	0	0	0	0	0
ADRA2B	0	0	0	0	0	0	0	0	0	0	0	0	0	0	0	0	0	0	0	0	0	0	0	0	0	0	0	0	0	0	0	0	0	0	0	0	0	0	0	0	0	0	0	0	0	0	0	0	0
ADRA2C	0	0	0	0	0	0	0	0	0	0	0	0	0	0	0	0	0	0	0	0	0	0	0	0	0	0	0	0	0	0	0	0	0	0	0	0	0	0	0	0	0	0	0	0	0	0	0	0	0
ADRB1	0	0	0	0	0	0	0	0	0	0	0	0	0	0	0	0	0	0	0	0	0	0	0	0	0	0	0	0	0	0	0	0	0	0	0	0	0	0	0	0	0	0	0	0	0	0	0	0	0
ADRB2	0	0	0	0	0	0	0	0	0	0	0	0	0	0	0	0	0	0	0	0	0	0	0	0	0	0	0	0	0	0	0	0	0	0	0	0	0	0	0	0	0	0	0	0	0	0	0	0	0
ADRB3	0	0	0	0	0	0	0	0	0	0	0	0	0	0	0	0	0	0	0	0	0	0	0	0	0	0	0	0	0	0	0	0	0	0	0	0	0	0	0	0	0	0	0	0	0	0	0	0	0
ADRBK1	0	2	18	0	0	7	0	0	0	0	0	0	0	1	0	0	0	0	18	3	0	0	11	1	0	1	0	5	5	0	0	0	0	3	0	10	0	0	0	0	29	1	2	0	49	0	1	116	0
ADRBK2	4	1	0	2	0	0	3	60	54	0	2	5	21	0	1	0	20	1	54	29	1	16	16	1	0	1	1	0	0	1	0	17	1	1	0	0	0	9	1	0	0	53	2	6	30	0	1	143	1
ADRM1	289	2	55	81	66	26	4	128	86	59	318	102	6	1	18	3	57	93	15	199	46	69	433	439	5	204	50	76	26	40	1	54	114	35	214	37	18	2	3	60	65	311	3	123	204	0	2	55	1
ADSL	69	0	50	3	45	17	140	2	181	15	1	1	71	0	168	3	1	37	9	54	27	11	62	175	1	53	0	1	34	0	7	18	2	59	43	2	38	23	40	30	5	16	2	71	32	0	3	36	12
ADSS	29	10	65	9	0	3	1	28	56	59	9	0	1	30	14	2	87	46	15	130	7	7	23	32	3	0	1	1	0	0	3	0	16	5	1	0	3	5	15	0	0	139	9	9	3	0	1	75	0
ADSSL1	3	0	15	0	1	0	41	0	1	0	1	2	0	2	1	0	2	46	1	1	0	46	57	1	2	6	0	1	1	1	7	1	2	20	2	0	0	41	0	1	4	2	0	51	4	0	0	66	0
ADTRP	0	0	0	0	0	0	0	0	0	0	0	0	0	0	0	0	0	0	0	0	0	0	0	0	0	0	0	0	0	0	0	0	0	0	0	0	0	0	0	0	0	0	0	0	0	0	0	0	0
AEBP1	0	0	0	0	0	0	0	1	0	0	0	0	0	0	0	0	1	1	1	0	26	0	52	0	0	0	0	0	0	0	0	0	0	0	0	0	0	0	0	1	0	0	0	1	0	0	0	0	0
AEBP2	0	1	14	5	0	2	0	2	4	0	1	7	0	29	3	10	2	10	0	58	3	7	10	12	0	20	0	0	0	0	0	2	0	24	0	83	6	0	0	0	4	21	4	82	48	0	1	57	0
AEN	3	1	40	16	0	0	0	11	26	1	24	0	40	4	20	0	0	1	13	1	21	1	122	26	0	0	1	10	0	0	0	0	108	2	18	0	0	0	0	2	0	29	0	15	6	0	0	131	2
AES	53	3	3	6	1	0	1	52	46	51	0	12	3	0	3	1	10	35	28	66	3	3	96	139	1	28	19	19	1	22	20	24	35	9	0	23	17	0	5	3	21	30	19	50	151	1	3	95	1
AFAP1	0	19	64	1	2	1	0	1	0	0	0	1	5	108	0	3	3	7	73	91	0	2	4	2	1	0	1	9	15	0	22	4	2	4	5	38	0	0	0	0	8	28	7	61	31	0	1	48	0
AFAP1-AS1	0	0	0	0	0	0	0	0	0	0	0	0	0	0	0	0	0	0	0	0	0	0	0	0	0	0	0	0	0	0	0	0	0	0	0	0	0	0	0	0	0	0	0	0	0	0	0	0	0
AFAP1L1	0	0	0	0	0	0	0	0	0	0	0	0	0	0	0	0	0	0	0	0	0	0	0	0	0	0	0	0	0	0	0	0	0	0	0	0	0	0	0	0	0	0	0	0	0	0	0	0	0
AFAP1L2	0	0	0	0	0	0	0	0	0	0	0	0	0	0	0	0	0	0	0	0	0	0	0	0	0	0	0	0	0	0	0	0	0	0	0	0	0	0	0	0	0	0	0	0	0	0	0	0	0
AFF1	90	1	7	221	4	69	81	173	209	98	63	72	2	131	118	15	47	54	103	90	104	94	55	493	0	154	2	66	126	14	22	59	46	71	98	84	5	15	137	12	2	289	52	50	460	2	4	202	42
AFF2	88	0	58	174	48	13	20	3	11	8	1	0	10	106	2	46	33	115	3	44	127	54	313	78	1	37	2	0	64	0	2	1	63	4	219	3	9	188	0	52	5	275	29	56	83	0	0	25	0
AFF3	104	1	0	47	10	2	0	73	4	0	0	1	40	165	1	10	0	64	0	22	1	2	233	5	0	1	0	0	0	1	0	0	0	1	25	1	3	0	0	7	0	1	7	30	2	0	1	121	10
AFF4	157	44	143	164	47	23	2	149	6	22	14	2	26	5	10	55	85	89	22	45	92	47	117	213	0	100	14	194	5	30	26	35	165	64	145	37	23	279	1	183	26	123	64	132	197	1	1	147	48
AFG3L1P	0	0	3	1	0	1	0	3	1	0	16	0	1	1	0	0	2	24	1	0	0	4	36	19	0	2	47	2	9	15	0	0	24	3	32	11	0	0	0	173	0	11	6	1	9	0	0	51	0
AFG3L2	72	59	36	40	30	0	6	59	8	7	10	0	1	40	111	17	1	2	104	50	90	3	15	46	0	4	3	8	21	0	3	1	110	8	1	35	10	10	2	60	0	15	2	2	54	0	1	66	7
AFM	0	0	0	0	0	0	0	0	0	0	0	0	0	0	0	0	0	0	0	0	0	0	0	0	0	0	0	0	0	0	0	0	0	0	0	0	0	0	0	0	0	0	0	0	0	0	0	0	0
AFMID	0	1	0	0	0	0	0	0	0	0	1	13	1	0	11	0	0	0	1	36	0	0	0	1	0	0	0	0	0	0	41	0	0	0	0	3	3	0	0	0	0	0	5	6	0	0	0	0	0
AFP	0	0	0	0	0	0	0	0	0	0	0	0	0	0	0	0	0	0	0	0	0	0	0	0	0	0	0	0	0	0	0	0	0	0	0	0	0	0	0	0	0	0	0	0	0	0	0	0	0
AFTPH	45	0	31	0	11	15	1	17	0	0	2	0	20	86	2	1	2	187	4	63	14	16	23	24	1	0	2	2	0	1	0	25	0	26	32	14	17	7	3	0	25	14	24	0	2	0	3	111	11
AGA	45	1	4	104	12	8	2	3	95	46	193	0	1	71	0	27	17	25	4	70	42	79	101	69	19	36	3	39	55	2	9	44	35	20	118	0	1	3	60	0	1	93	41	9	243	0	2	151	57
AGAP1	51	0	1	1	1	2	0	12	26	0	3	9	3	27	38	0	0	64	70	4	0	0	11	21	0	0	6	2	27	15	1	0	28	34	2	1	9	25	0	0	49	11	4	19	3	0	2	7	60
AGAP1-IT1	0	0	0	0	0	0	0	0	0	0	0	0	1	0	0	0	0	0	0	0	0	1	6	0	0	0	28	0	0	0	0	0	0	0	0	0	0	0	0	0	0	0	0	1	0	0	0	1	0
AGAP11	0	0	0	0	0	0	0	0	0	0	0	0	0	1	0	0	0	0	0	0	0	0	5	0	0	0	0	0	0	0	0	0	0	0	0	0	0	0	0	0	0	0	0	0	0	0	0	0	0
AGAP2	0	0	0	0	0	0	0	0	0	1	0	0	0	1	0	0	0	0	0	0	0	0	0	114	0	0	0	0	0	0	0	0	0	0	0	0	0	0	0	0	0	0	0	0	0	0	0	0	0
AGAP2-AS1	0	0	0	0	2	0	0	4	0	0	0	10	11	1	0	0	13	0	0	13	18	1	4	9	0	0	0	3	0	0	0	0	2	0	0	10	0	0	1	0	0	0	0	0	2	0	0	0	0
AGAP3	0	55	102	6	0	9	0	24	1	8	0	61	75	4	1	0	2	59	1	4	10	1	29	2	0	1	1	0	19	22	0	0	23	1	0	0	0	0	110	0	62	8	2	1	1	0	2	96	2
AGAP4	0	0	17	0	2	0	1	0	0	0	0	1	0	1	36	0	0	2	1	0	0	0	1	64	0	0	0	0	0	0	0	0	0	0	4	0	0	15	32	0	0	0	0	0	8	0	0	11	0
AGAP5	0	0	0	0	0	0	0	0	0	0	0	0	0	43	0	0	0	0	0	0	0	0	4	1	0	0	0	1	0	56	0	0	0	0	0	0	0	0	1	0	0	1	0	0	1	0	0	0	0
AGAP6	45	1	101	1	0	0	1	1	7	0	30	32	0	23	90	1	0	10	0	1	2	2	38	67	0	1	0	0	4	34	0	0	26	2	24	0	15	1	0	18	0	1	0	0	32	0	1	4	26
AGAP7P	0	0	0	0	1	0	0	0	0	0	0	0	0	0	0	0	0	0	0	0	0	0	0	0	0	0	0	0	0	0	0	0	0	0	0	0	0	0	0	0	0	0	0	0	0	0	0	0	0
AGAP9	0	0	0	0	0	0	0	0	0	0	0	0	0	0	0	0	0	0	0	0	0	0	0	5	0	0	0	0	0	0	0	0	0	0	0	0	0	0	0	0	0	0	0	0	0	0	0	0	0
AGBL1	0	0	0	0	0	0	0	0	0	0	0	0	0	0	0	0	0	0	0	0	0	0	0	0	0	0	0	0	0	0	0	0	0	0	0	0	0	0	0	0	0	0	0	0	0	0	0	0	0
AGBL1-AS1	0	0	0	0	0	0	0	0	0	0	0	0	0	0	0	0	0	0	0	0	0	0	0	0	0	0	0	0	0	0	0	0	0	0	0	0	0	0	0	0	0	0	0	0	0	0	0	0	0
AGBL2	0	0	0	0	1	0	0	0	0	0	0	0	0	0	0	0	0	0	0	19	0	0	0	0	0	0	0	0	1	0	0	0	71	0	0	0	0	0	0	0	0	0	0	0	1	0	0	2	0
AGBL3	0	0	0	2	5	0	0	0	0	0	0	0	0	0	0	0	0	0	0	0	0	0	0	0	0	1	0	0	0	0	0	0	0	0	3	4	0	2	3	0	0	0	0	0	0	0	0	0	0
AGBL4	1	0	0	80	23	0	0	0	15	31	0	0	48	12	34	1	10	1	0	1	2	0	20	93	0	0	0	2	0	0	0	0	1	0	1	0	0	0	0	0	0	0	0	0	78	0	1	0	0
AGBL4-IT1	0	0	0	0	0	0	0	0	0	0	0	0	0	0	0	0	4	0	1	0	0	0	0	0	0	0	0	0	0	0	0	0	0	0	0	0	0	0	0	0	0	0	0	0	0	0	0	0	0
AGBL5	0	0	0	23	0	0	4	0	0	1	3	0	0	0	1	1	18	0	1	5	0	1	4	0	0	1	0	0	0	0	0	0	0	0	0	0	10	0	0	0	0	38	0	17	1	0	0	0	0
AGBL5-AS1	0	0	0	0	0	0	0	0	0	0	0	0	0	0	0	0	0	0	0	0	0	0	0	0	0	0	0	0	0	0	0	0	0	0	0	0	0	0	0	0	0	0	0	0	0	0	0	0	0
AGER	0	0	0	0	0	0	0	0	0	0	0	0	0	0	0	0	0	0	0	0	0	0	0	0	0	0	0	0	0	0	0	0	0	0	0	0	0	0	0	0	0	0	0	0	0	0	0	0	0
AGFG1	2	0	2	4	23	1	39	1	1	0	0	0	2	1	3	0	19	79	0	23	4	3	5	2	0	0	54	4	0	0	0	0	1	1	2	72	21	0	1	8	0	24	1	0	1	1	1	1	0
AGFG2	0	0	0	0	0	0	0	0	0	0	0	0	0	0	0	1	0	0	1	9	0	0	0	0	0	0	0	0	0	0	0	0	1	0	0	0	0	0	0	25	0	0	0	0	0	0	0	9	0
AGGF1	16	0	5	67	23	4	72	11	71	25	1	0	36	61	3	0	0	11	0	57	0	29	261	159	0	56	33	41	12	26	11	2	70	1	2	0	9	62	1	27	0	74	39	62	207	0	1	60	4
AGK	0	5	0	0	20	0	1	0	0	0	0	1	0	7	0	0	44	5	0	1	0	3	0	6	0	8	0	0	0	0	0	0	0	46	0	0	0	0	0	0	0	0	7	0	4	0	1	0	0
AGL	39	14	0	2	11	0	31	51	1	1	2	0	64	1	0	0	0	61	0	1	39	18	55	42	0	0	15	5	2	0	12	0	26	0	14	46	11	29	69	1	45	40	0	1	54	0	0	0	115
AGMAT	0	0	0	0	0	0	0	14	0	0	0	1	0	0	0	0	0	0	0	0	0	0	0	25	0	0	0	0	0	0	0	0	0	0	0	0	0	0	0	0	0	0	0	0	0	0	0	0	0
AGMO	0	0	0	0	0	0	0	0	0	0	0	0	0	0	0	0	0	0	0	0	0	0	0	0	0	0	0	0	0	0	0	0	0	0	0	0	0	0	0	0	0	0	0	0	0	0	0	0	0
AGO1	0	81	41	2	15	5	0	3	0	0	16	0	1	0	1	23	0	47	0	1	0	15	51	18	0	12	0	0	1	0	16	0	5	0	0	15	3	35	0	71	0	3	27	4	2	0	1	36	0
AGO2	25	1	1	3	0	8	0	1	0	1	0	0	0	51	1	0	17	9	0	33	0	0	43	65	0	39	1	0	0	0	0	0	3	1	0	22	5	0	0	0	0	35	29	19	59	1	2	49	0
AGO3	69	0	1	28	5	0	13	0	0	0	13	12	0	0	6	1	1	32	0	17	21	89	39	42	0	1	20	3	0	4	28	0	30	5	30	2	2	1	0	58	1	70	15	72	45	0	0	37	0
AGO4	1	0	1	60	1	12	27	19	0	0	0	0	8	17	4	0	0	1	0	94	0	0	6	0	0	0	2	0	0	2	0	1	35	0	50	15	0	0	1	0	0	34	0	48	2	0	0	13	0
AGPAT1	48	0	0	0	0	0	1	0	0	0	2	0	0	0	0	0	1	2	0	1	1	0	0	4	0	42	10	0	0	1	0	0	9	3	0	0	0	2	6	1	0	5	0	0	0	0	1	1	0
AGPAT2	0	0	0	0	0	0	1	0	2	0	1	0	0	0	0	0	0	0	43	0	0	4	0	1	0	0	0	0	0	0	0	0	37	0	0	0	0	0	0	0	0	0	0	0	0	0	0	1	0
AGPAT3	60	0	11	0	115	0	1	1	1	0	42	1	1	0	1	49	2	0	24	0	1	1	24	72	2	36	20	2	28	61	0	1	0	1	0	13	0	0	14	30	0	135	1	4	17	0	5	434	2
AGPAT4	1	1	0	9	0	0	1	0	49	56	0	1	0	0	4	3	0	2	1	38	16	0	54	33	0	15	1	4	1	0	1	0	3	0	28	0	0	2	2	0	1	43	3	0	46	0	0	0	0
AGPAT4-IT1	1	0	0	0	0	1	0	0	0	0	74	0	0	0	0	0	0	1	0	0	0	28	1	27	1	1	0	0	0	0	0	0	0	0	0	0	0	0	0	0	0	6	0	0	1	0	0	3	0
AGPAT5	45	3	98	11	0	0	4	3	24	74	28	2	6	13	20	63	0	4	0	204	7	105	19	337	0	51	32	0	5	47	7	4	3	96	2	13	27	49	4	23	0	30	10	35	61	0	2	95	4
AGPAT6	104	4	15	0	21	0	76	2	1	1	3	33	11	319	28	28	2	2	1	39	29	1	36	95	0	81	0	33	23	0	0	27	3	3	0	1	5	29	1	2	33	26	1	1	70	0	0	274	5
AGPAT9	17	66	2	31	3	11	10	23	7	3	17	4	2	3	7	3	0	49	20	24	30	73	8	177	1	82	6	1	30	3	1	3	265	347	124	2	7	2	0	2	2	146	20	30	67	0	0	42	15
AGPS	118	0	56	0	0	0	0	1	0	0	0	0	0	0	1	0	0	0	0	0	0	1	1	0	0	0	0	3	0	0	9	0	27	3	0	0	0	4	6	0	0	2	0	0	13	0	0	78	0
AGR2	0	0	0	0	0	0	0	0	0	0	0	0	0	0	0	0	0	0	0	0	0	0	0	0	0	0	0	0	0	0	0	0	0	0	0	0	0	0	0	0	0	0	0	0	0	0	0	0	0
AGR3	0	0	0	0	0	0	0	0	0	0	0	0	0	0	0	0	0	0	0	0	0	0	0	0	0	0	0	0	0	0	0	0	0	0	0	0	0	0	0	0	0	0	0	0	0	0	0	0	0
AGRN	0	0	0	0	0	0	0	0	0	0	0	0	0	0	0	0	0	0	0	0	0	0	0	0	0	0	0	0	0	0	0	0	0	0	0	0	0	0	0	0	0	0	0	0	0	0	0	0	0
AGRP	0	0	0	0	0	0	0	1	0	10	0	0	0	0	0	0	0	1	0	0	0	0	1	0	0	0	0	0	0	0	0	0	0	0	0	0	0	0	0	0	0	0	0	0	0	0	0	180	1
AGT	113	32	4	5	5	0	18	9	41	7	56	26	26	27	67	15	54	5	1	91	22	33	46	206	0	0	28	7	16	0	9	0	1	24	21	0	2	2	29	61	23	22	3	5	39	0	0	63	10
AGTPBP1	10	96	1	113	1	0	62	12	1	0	0	1	91	12	49	0	7	5	3	70	4	3	110	108	0	1	0	7	6	34	22	39	63	3	0	4	6	4	0	0	0	73	0	67	53	0	1	37	31
AGTR1	0	0	0	0	0	0	0	0	0	0	0	0	0	0	0	0	0	0	0	0	0	0	0	0	0	0	0	0	0	0	0	0	0	0	0	0	0	0	0	0	0	0	0	0	0	0	0	0	0
AGTR2	0	0	0	0	0	0	0	0	0	0	0	0	0	0	0	0	0	0	0	0	0	0	0	0	0	0	0	0	0	0	0	0	0	0	0	0	0	0	0	0	0	0	0	0	0	0	0	0	0
AGTRAP	0	1	1	0	0	0	0	4	0	0	0	0	6	0	45	1	8	8	44	44	0	0	30	125	0	0	22	0	0	4	1	2	33	1	1	0	0	0	0	1	0	25	27	1	6	0	0	52	0
AGXT	0	0	0	0	0	0	0	0	0	0	0	0	0	0	0	0	0	0	0	0	0	0	0	0	0	0	0	0	0	0	0	0	0	0	0	0	0	0	0	0	0	0	0	0	0	0	0	0	0
AGXT2	0	0	0	0	0	0	0	0	0	0	0	0	0	0	0	0	0	0	0	0	0	0	0	0	0	0	0	0	0	0	0	0	0	0	0	0	0	0	0	0	0	0	0	0	0	0	0	0	0
AHCTF1	0	0	48	1	17	0	1	53	21	0	12	1	43	80	1	1	2	1	2	23	15	2	3	56	0	0	18	1	15	16	18	1	40	8	23	1	0	5	34	11	19	42	0	1	152	3	1	11	1
AHCTF1P1	0	0	0	0	0	0	0	0	0	0	0	0	0	0	0	0	0	0	0	0	0	0	0	0	0	0	0	0	0	0	0	0	0	0	0	0	0	0	0	0	0	0	0	0	0	0	0	0	0
AHCY	19	2	27	1	2	1	3	4	0	47	2	1	40	6	24	52	4	21	42	31	18	52	71	45	1	4	16	5	9	26	14	16	12	38	6	41	9	54	1	31	12	12	13	57	28	0	1	32	0
AHCYL1	376	77	468	55	37	41	216	126	153	8	156	16	72	273	8	50	30	174	261	138	119	131	371	66	5	160	142	21	102	109	69	115	80	85	234	480	73	82	183	224	87	434	59	82	625	5	12	530	3
AHCYL2	9	0	0	0	0	0	5	0	0	0	0	0	0	0	0	1	0	11	0	2	0	1	11	0	0	0	0	0	0	0	0	0	1	6	0	0	0	0	5	10	0	0	0	6	0	0	0	1	0
AHDC1	1	0	4	0	0	0	0	20	7	0	25	0	0	2	0	1	0	1	0	1	0	2	11	17	0	0	0	0	0	0	0	0	1	1	14	5	0	3	0	0	0	0	6	1	10	0	0	26	0
AHI1	1628	2734	978	1342	1551	379	1165	678	1028	1131	2213	318	1170	1673	1209	1091	593	1334	1396	2148	820	2144	2335	3899	27	1208	460	1412	456	828	130	420	1971	1004	1808	1312	245	1170	640	1220	433	1999	608	1373	3452	11	51	1860	1185
AHNAK	0	0	0	0	0	0	0	0	0	0	0	0	0	4	0	0	0	0	0	0	0	0	2	0	0	0	0	0	0	0	0	0	0	0	0	0	0	0	0	0	0	0	0	0	0	0	0	0	0
AHNAK2	1	1	0	0	0	0	0	0	0	0	1	0	2	0	0	0	0	0	1	0	0	2	66	0	0	27	0	0	0	1	0	0	1	0	0	0	7	0	0	0	0	0	0	1	0	0	1	0	0
AHR	36	1	0	0	1	7	29	1	0	6	28	10	9	15	0	2	0	4	1	5	10	5	15	11	0	22	1	29	0	1	0	0	0	14	0	32	16	21	0	0	0	66	5	0	42	1	0	9	0
AHRR	0	50	0	0	0	0	0	0	0	0	2	0	0	0	0	0	0	0	0	10	0	0	1	0	0	0	0	0	0	0	0	0	0	0	0	0	0	0	0	0	0	0	0	0	0	0	0	0	0
AHSA1	73	0	55	102	8	6	101	3	48	1	17	56	4	19	16	34	0	97	14	50	47	66	71	125	1	10	19	3	38	61	25	0	77	46	134	49	13	42	19	38	1	97	23	37	126	1	3	27	43
AHSA2	1	0	0	0	0	0	0	0	1	10	0	0	0	0	0	1	0	0	0	38	0	1	0	0	0	43	18	0	0	1	0	0	46	4	8	0	0	0	0	0	0	0	5	0	36	0	0	1	4
AHSG	0	0	0	0	0	0	0	0	0	0	0	0	0	0	0	0	0	0	0	0	0	0	0	0	0	0	0	0	0	0	0	0	0	0	0	0	0	0	0	0	0	0	0	0	0	0	0	0	0
AHSP	0	0	0	0	0	0	0	0	0	0	0	0	0	0	0	0	0	0	0	0	0	0	0	0	0	0	0	0	0	0	0	0	0	0	0	0	0	0	0	0	0	0	0	0	0	0	0	0	0
AICDA	0	0	0	0	0	0	0	0	2	0	0	0	0	0	0	0	0	0	0	0	0	0	0	0	0	0	0	0	0	0	0	0	1	1	0	0	0	0	0	0	0	0	0	0	0	0	0	0	0
AIDA	191	0	86	1	0	3	1	43	34	19	23	4	9	65	0	43	33	126	3	122	14	0	24	3	0	32	80	0	1	2	1	1	197	61	12	13	6	1	3	1	0	4	1	119	49	0	3	21	23
AIF1	0	3	0	0	1	0	0	2	27	0	197	0	0	4	1	0	4	70	111	3	0	0	41	0	0	0	0	0	0	3	0	0	1	0	0	0	0	0	0	0	1	1	22	0	0	0	4	0	0
AIF1L	0	0	0	0	0	0	0	0	0	0	0	0	0	0	0	0	0	0	0	0	0	0	0	0	0	0	0	0	0	0	0	0	0	0	0	0	0	0	0	0	0	0	0	0	0	0	0	0	0
AIFM1	30	0	17	30	2	0	18	44	26	0	11	0	0	1	58	36	0	44	0	92	1	0	3	96	0	1	20	48	4	0	0	1	16	1	0	0	16	30	0	0	8	69	2	1	112	0	0	95	2
AIFM2	3	24	0	2	0	0	0	8	0	0	0	0	0	0	5	3	1	1	26	0	0	25	0	17	0	0	0	0	2	0	0	0	0	57	1	0	0	1	0	15	0	1	0	54	1	1	0	0	4
AIFM3	0	0	0	0	0	0	0	7	0	0	0	37	0	0	0	0	0	1	78	3	0	0	5	0	0	0	0	0	0	0	0	0	0	0	0	0	0	0	0	0	0	0	0	0	1	0	0	1	0
AIG1	97	142	2	16	109	18	5	14	27	121	1	16	3	15	8	7	4	36	140	102	59	83	158	202	0	110	56	35	47	42	48	65	44	2	90	1	25	1	22	0	2	72	42	57	118	2	2	78	56
AIM1	0	0	0	0	0	0	0	0	0	0	0	0	0	0	0	0	0	0	0	0	0	0	0	1	0	0	0	0	1	0	0	0	0	1	0	0	0	1	0	0	0	0	0	0	82	0	0	0	0
AIM1L	0	0	0	0	0	0	0	0	0	0	0	0	0	0	0	0	0	0	0	0	0	0	0	0	0	0	0	0	0	0	0	0	0	0	0	0	0	0	0	0	0	0	0	0	0	0	0	0	0
AIM2	2	1	49	1	29	0	26	2	1	0	0	0	3	2	0	0	2	30	2	76	26	2	32	319	1	103	58	0	0	0	0	1	3	51	28	0	19	59	0	1	7	34	2	50	78	0	1	112	0
AIMP1	217	172	36	294	85	1	130	39	152	191	159	26	39	115	188	180	37	248	109	159	83	334	343	853	5	190	82	78	41	85	17	72	112	175	386	87	15	32	3	74	4	230	161	347	301	0	2	486	57
AIMP2	0	0	0	0	0	0	0	7	0	0	0	0	0	0	1	0	0	0	0	0	0	0	0	0	0	1	0	0	0	0	0	0	0	0	0	9	0	0	0	0	0	0	0	0	0	0	0	0	0
AIP	1	1	18	91	0	1	5	3	55	3	3	3	3	39	26	1	26	14	51	19	14	2	94	34	1	3	76	2	3	0	18	41	64	56	8	1	29	1	1	44	0	146	21	110	198	0	0	50	0
AIPL1	0	0	0	0	0	0	0	0	0	0	0	0	0	0	0	0	0	0	0	0	0	0	0	0	0	0	0	0	0	0	0	0	0	0	0	0	0	0	0	0	0	0	0	0	0	0	0	0	0
AIRE	0	0	0	0	0	0	0	0	0	0	0	0	0	0	0	0	0	0	0	0	0	0	0	20	0	0	0	0	0	0	0	0	0	0	0	0	0	0	0	0	0	0	0	0	0	0	0	0	0
AIRN	0	0	0	0	0	0	0	0	0	0	0	0	0	0	0	0	0	0	0	8	0	1	0	0	0	0	0	0	0	0	0	0	0	0	0	0	0	0	0	0	0	0	0	0	0	0	0	0	0
AJAP1	3	0	1	0	0	1	0	11	0	0	1	1	1	1	57	0	0	0	13	1	0	1	26	0	0	0	0	0	0	0	0	0	0	0	0	0	15	0	0	0	0	0	5	0	55	0	1	38	0
AJUBA	0	0	0	0	0	0	0	0	0	0	0	0	0	0	0	0	0	0	0	0	0	0	0	0	0	0	0	0	0	0	0	0	0	0	0	0	0	0	0	0	0	0	0	0	0	0	0	0	0
AK1	342	45	153	319	179	28	262	410	471	176	245	88	309	284	475	72	46	352	141	512	319	369	577	1091	62	304	113	202	139	46	17	76	257	299	327	200	110	96	8	99	111	523	241	164	995	3	12	334	91
AK2	78	44	20	67	31	0	4	122	2	1	213	71	66	59	69	2	2	109	72	200	177	35	37	266	0	62	14	0	26	36	15	1	77	66	78	1	23	112	1	58	115	109	37	63	51	1	2	6	0
AK3	93	140	10	6	5	10	2	31	118	54	53	23	5	65	32	46	25	15	41	67	99	31	81	182	1	30	3	3	4	6	8	6	87	4	75	4	10	54	39	37	1	127	72	48	81	0	2	91	23
AK4	157	33	20	2	44	6	4	4	6	15	1	6	1	0	52	107	17	2	26	77	15	20	58	13	2	1	2	15	2	0	0	0	57	21	30	6	0	18	54	17	1	4	14	182	17	0	2	49	18
AK5	0	0	7	0	3	7	0	22	0	0	38	0	0	0	0	0	0	0	0	0	36	0	0	34	0	54	0	0	0	0	0	0	2	0	8	0	0	0	0	0	0	0	2	0	0	0	0	0	0
AK6	39	38	2	33	26	5	78	28	78	38	24	4	101	59	61	92	4	103	76	112	81	13	132	236	67	15	37	8	19	41	1	24	164	132	95	135	5	111	34	20	69	58	62	36	92	0	1	63	44
AK7	0	0	2	22	0	0	0	0	22	1	0	0	0	0	0	0	40	1	0	2	0	2	36	3	0	26	0	1	0	1	1	0	0	1	1	0	13	0	0	0	0	0	0	0	30	0	0	12	3
AK8	0	0	0	0	0	0	1	0	0	1	0	0	1	0	0	7	0	0	0	0	11	0	33	15	0	25	0	16	0	17	0	0	8	3	14	2	1	1	0	1	0	2	2	37	0	0	0	0	0
AK9	8	19	2	100	0	14	7	28	2	1	1	11	44	18	21	40	0	27	1	105	46	2	92	90	4	0	11	37	38	22	0	1	64	3	26	1	1	1	51	52	55	90	42	79	209	1	2	10	1
AKAP1	3	1	84	1	2	0	1	0	0	1	0	34	38	1	12	2	0	25	88	0	20	8	0	9	1	70	0	5	0	0	0	0	3	27	28	0	0	0	52	85	0	19	7	107	101	0	1	0	1
AKAP10	3	0	1	1	1	0	1	1	31	0	46	1	12	0	40	0	0	0	1	0	0	0	1	138	1	6	1	10	4	1	0	104	50	16	28	0	16	43	1	10	0	0	10	147	43	0	0	16	1
AKAP11	353	150	36	400	37	24	15	70	54	76	122	3	5	38	22	50	6	45	96	240	150	185	275	216	4	166	81	45	5	1	50	61	280	174	35	43	49	59	2	150	58	144	67	91	136	2	3	342	56
AKAP12	326	309	222	586	52	89	393	408	116	247	1017	162	241	292	394	280	173	423	424	787	135	1007	606	295	5	395	265	382	220	6	111	109	967	382	594	212	158	130	81	94	119	1124	183	395	699	3	21	2148	57
AKAP13	297	72	304	164	65	0	230	133	142	111	92	12	91	390	17	134	38	184	70	488	42	177	223	536	72	124	96	89	18	2	87	31	251	174	47	42	71	173	70	186	124	169	39	256	344	4	7	304	60
AKAP14	0	0	1	0	0	0	0	0	0	0	0	0	0	0	0	1	0	0	0	5	1	0	1	0	0	0	0	0	0	0	0	0	0	0	0	2	0	0	5	0	0	0	0	4	1	0	0	0	0
AKAP3	0	0	0	0	0	0	0	0	0	0	6	0	0	0	0	0	0	0	0	0	20	0	0	0	0	0	0	0	0	1	0	0	0	0	0	0	0	0	0	0	0	0	14	0	0	0	0	0	0
AKAP4	0	0	0	0	0	0	0	0	0	0	0	0	0	0	0	0	0	0	0	0	0	0	0	0	0	0	0	0	0	0	0	0	0	0	0	0	0	0	0	0	0	0	0	0	0	0	0	0	0
AKAP5	1	0	0	0	0	0	0	4	18	0	0	2	0	0	2	0	1	0	1	14	0	1	1	4	1	0	0	0	0	0	4	0	0	1	1	0	2	1	17	76	0	25	0	1	27	0	0	1	0
AKAP6	1	1	18	0	0	0	0	5	72	0	49	1	2	1	0	1	1	3	46	35	0	2	26	118	1	29	10	17	18	0	0	0	9	16	1	0	0	0	1	39	0	2	15	107	0	0	0	0	0
AKAP7	0	0	2	0	0	0	0	0	0	0	0	0	1	0	0	1	0	12	6	1	11	0	46	0	0	0	0	0	4	0	0	4	0	0	0	15	1	36	0	0	0	5	3	1	17	0	1	119	14
AKAP8	2	40	2	0	0	0	1	1	0	1	1	0	15	77	38	0	0	38	1	42	34	75	35	2	1	0	44	0	4	6	4	31	45	1	1	0	18	3	1	0	0	0	14	44	162	0	0	87	2
AKAP8L	2	1	2	1	25	0	0	0	242	0	50	2	0	88	23	0	1	0	68	4	42	4	53	112	0	6	0	4	1	4	0	0	1	3	3	1	10	11	1	1	34	68	29	50	9	0	0	5	0
AKAP9	1318	1178	704	1048	453	38	1051	583	728	328	1210	304	558	614	1408	645	213	1014	753	990	1235	1243	2148	2868	23	875	464	495	344	740	192	537	1341	1168	923	226	182	343	574	440	457	1475	662	1169	2301	12	38	2755	447
AKIP1	55	46	42	35	10	12	36	5	40	72	3	11	2	3	32	3	156	120	37	160	31	18	141	198	18	32	30	0	0	40	23	20	133	84	12	48	7	28	2	0	2	130	26	46	16	0	0	19	42
AKIRIN1	104	63	109	86	47	38	34	84	61	55	42	16	51	205	80	39	112	163	114	161	111	98	111	253	39	71	138	79	46	5	21	28	164	95	36	39	18	14	30	22	39	89	31	96	145	0	3	450	92
AKIRIN2	0	13	19	37	39	10	1	38	24	1	0	0	2	2	0	67	8	3	9	18	36	96	12	15	2	0	1	11	8	14	5	12	218	52	54	1	1	9	20	0	8	1	24	3	117	2	1	22	41
AKNA	0	1	1	0	1	1	0	1	0	38	0	23	0	0	0	0	0	0	0	0	0	1	0	46	0	0	0	43	0	0	0	0	15	0	0	0	0	0	0	0	0	1	0	0	0	0	1	49	0
AKNAD1	0	0	0	0	0	0	1	0	0	0	0	0	0	0	1	0	1	0	0	0	0	0	0	0	0	2	0	42	0	0	0	58	0	0	0	0	1	0	0	0	0	0	0	0	0	0	1	0	0
AKR1A1	229	70	214	200	197	53	274	80	48	112	144	45	37	94	119	97	29	40	106	287	102	137	317	544	3	445	191	88	31	260	26	105	279	124	281	5	63	43	149	110	108	137	180	64	120	1	3	277	87
AKR1B1	347	50	211	29	36	28	230	127	105	59	146	89	63	181	209	140	43	148	67	412	83	95	409	671	6	178	69	202	64	123	46	114	199	182	150	144	32	107	33	19	68	126	120	73	358	0	3	159	53
AKR1B10	0	0	0	0	0	0	0	0	0	0	0	0	0	0	0	0	0	0	0	0	0	0	0	0	0	0	0	0	0	0	0	0	0	0	0	0	0	0	0	0	0	0	0	0	0	0	0	0	0
AKR1B15	0	0	0	0	0	0	0	0	0	0	0	0	0	0	0	0	0	0	0	0	0	0	0	0	0	0	0	0	0	0	0	0	0	0	0	0	0	0	0	0	0	0	0	0	0	0	0	0	0
AKR1C1	0	0	0	0	0	0	0	1	0	0	0	0	0	0	0	0	0	0	0	0	0	0	0	0	0	0	0	0	0	0	0	0	0	0	0	0	0	0	0	0	0	0	0	0	0	0	0	0	0
AKR1C2	0	0	0	0	0	0	0	0	0	0	0	0	0	0	0	0	0	0	0	0	0	0	0	0	0	0	0	0	0	0	0	0	0	0	0	0	0	0	0	0	0	0	0	0	0	0	0	0	0
AKR1C3	0	0	0	0	0	0	0	0	0	0	0	0	0	0	0	0	0	0	0	0	0	0	0	0	0	0	0	0	0	0	0	0	0	0	0	0	0	0	0	0	0	0	0	0	0	0	0	0	0
AKR1C8P	0	0	0	0	0	0	0	0	0	0	0	0	0	0	0	0	0	0	0	0	0	0	0	0	0	0	0	0	0	0	0	0	0	0	0	0	0	0	0	0	0	0	0	0	0	0	0	0	0
AKR1D1	0	0	0	0	0	0	0	0	0	0	0	0	0	0	0	0	0	1	0	0	0	0	0	0	0	0	0	0	0	0	0	0	0	0	0	0	0	0	1	0	0	0	0	0	0	0	0	0	0
AKR1E2	0	0	0	0	0	0	0	0	0	0	0	0	0	0	0	0	0	0	0	0	0	0	0	0	0	0	0	0	0	0	0	0	0	0	0	0	0	0	0	0	0	0	0	0	0	0	0	0	0
AKR7A2	0	73	2	4	48	25	1	50	123	52	7	4	59	57	1	1	92	4	3	187	0	47	65	221	3	54	41	42	5	19	0	0	33	1	225	37	2	40	0	2	0	38	63	17	113	2	1	14	0
AKR7A2P1	0	0	0	0	0	0	0	0	0	0	0	0	0	0	0	0	0	0	0	0	0	0	0	0	0	0	0	0	0	0	0	0	0	0	0	0	0	0	0	0	0	0	0	0	0	0	0	0	0
AKR7A3	0	1	0	0	0	0	0	0	0	0	0	0	0	0	0	0	0	0	0	0	0	1	0	0	0	0	0	0	0	0	0	0	7	0	0	0	0	0	0	0	0	1	0	0	0	0	0	0	0
AKR7L	0	0	0	0	0	0	0	0	0	0	0	0	0	0	0	0	0	0	0	0	0	0	0	0	0	0	0	0	0	0	0	0	0	0	0	0	0	0	0	0	0	0	0	0	0	0	0	0	0
AKT1	18	3	2	0	0	3	0	1	0	0	2	21	1	8	12	0	0	143	0	1	1	4	1	3	1	1	13	0	0	0	0	0	37	0	1	0	0	1	0	42	25	0	1	0	3	0	0	2	0
AKT1S1	2	10	2	2	2	0	22	4	7	13	2	2	26	0	27	18	1	2	1	2	4	0	3	38	0	0	1	19	0	4	11	0	42	2	1	0	16	0	0	32	25	0	25	1	43	0	0	16	1
AKT2	29	65	0	0	0	0	5	30	1	4	0	1	1	0	2	16	1	5	0	44	8	13	16	7	0	0	0	7	0	26	1	0	11	65	0	1	22	4	7	1	0	3	0	3	2	0	0	37	4
AKT3	0	24	0	0	2	2	1	23	0	2	0	15	0	20	3	2	1	21	33	87	0	0	27	1	0	0	2	0	10	9	2	0	0	0	1	2	3	0	0	1	2	9	30	0	30	0	0	73	1
AKTIP	45	109	33	31	43	5	72	25	0	11	2	41	32	3	47	0	3	43	2	21	45	48	20	69	1	62	2	0	2	0	14	1	61	28	73	0	14	2	1	20	2	45	11	64	67	0	1	32	1
ALAD	14	0	56	0	10	2	11	5	0	15	34	0	11	1	1	39	10	3	1	24	0	0	40	52	0	0	0	61	8	34	10	0	83	1	35	40	0	25	4	1	6	28	4	7	15	0	2	121	18
ALAS1	1	1	21	21	81	1	24	52	85	161	100	0	48	9	34	0	8	167	4	87	74	29	93	105	0	0	4	11	0	65	1	1	330	86	22	50	23	106	2	4	0	21	27	75	229	0	1	109	42
ALAS2	0	0	0	0	0	0	0	0	0	0	0	0	0	0	0	0	0	0	0	0	0	0	0	0	0	0	0	0	0	0	0	0	0	0	0	0	0	0	0	0	0	1	0	0	0	0	0	0	0
ALB	0	0	0	0	0	0	0	0	0	0	0	0	0	0	0	0	0	0	0	0	0	0	0	0	0	0	0	0	0	0	0	0	0	0	0	0	0	0	0	0	0	0	0	0	0	0	0	0	0
ALCAM	107	47	5	90	69	38	0	63	11	17	157	3	0	44	0	0	0	17	73	99	111	52	25	33	1	34	14	2	2	1	43	66	2	116	24	50	22	63	2	46	1	137	19	1	99	1	0	91	1
ALDH16A1	4	0	0	1	0	0	0	0	0	0	1	0	0	0	0	0	0	17	0	0	1	0	0	0	0	0	0	0	0	0	0	0	0	0	0	0	0	0	0	0	0	0	0	11	3	0	0	0	0
ALDH18A1	42	0	93	23	6	4	0	10	0	13	52	3	9	1	21	12	23	0	4	49	20	8	45	62	1	10	15	4	17	4	8	0	2	34	29	0	7	0	2	3	0	0	12	41	110	1	0	8	3
ALDH1A1	5	9	52	56	0	8	3	34	46	19	2	5	93	77	10	3	0	27	8	38	374	2	97	262	1	56	25	2	4	2	7	41	2	21	31	41	26	177	100	10	2	4	95	230	731	1	7	128	78
ALDH1A2	1	1	0	1	4	10	0	0	17	10	6	2	83	25	0	0	0	60	13	1	0	15	8	14	0	140	1	25	6	19	1	0	2	1	29	0	11	2	40	0	0	2	2	46	15	0	2	14	69
ALDH1A3	45	0	38	26	0	13	0	18	27	0	13	0	5	1	2	0	1	12	1	35	80	1	56	8	0	42	21	47	24	13	1	3	31	2	15	0	24	6	0	8	26	62	4	34	71	0	2	23	5
ALDH1B1	1	0	1	0	0	0	0	0	0	0	0	0	1	0	0	44	0	0	1	0	2	26	3	0	0	0	32	1	0	0	0	0	22	0	0	0	0	0	0	0	0	0	0	9	0	0	1	0	0
ALDH1L1	0	0	0	0	0	0	0	0	0	0	0	0	0	0	0	0	0	0	0	0	0	0	0	0	0	0	0	0	0	0	0	0	0	0	0	0	0	0	0	0	0	0	0	0	0	0	0	0	0
ALDH1L1-AS1	0	0	0	0	0	0	0	0	0	0	0	0	0	0	0	0	0	0	0	0	0	0	0	0	0	0	0	0	0	0	0	0	0	0	0	0	0	0	0	0	0	0	0	0	13	0	0	0	0
ALDH1L1-AS2	0	0	0	0	0	0	0	0	0	0	0	0	0	0	0	0	0	0	8	0	0	0	0	0	0	0	0	0	0	0	0	0	0	0	0	0	0	0	0	0	0	0	0	0	0	0	0	0	0
ALDH1L2	0	0	0	0	0	0	0	0	0	0	0	0	0	0	0	0	0	0	0	0	0	0	0	0	0	0	0	0	0	0	0	0	0	0	0	0	0	0	0	1	0	0	0	0	0	0	0	0	0
ALDH2	64	23	176	8	26	1	41	99	80	3	61	5	21	73	80	76	47	106	89	68	97	108	101	143	0	39	41	59	54	6	47	48	153	34	95	46	5	74	4	11	24	122	67	42	103	0	1	29	12
ALDH3A1	0	0	0	0	0	0	0	0	0	0	0	0	0	0	0	0	0	0	0	0	0	0	0	0	0	0	0	0	0	0	0	0	0	0	0	0	0	0	0	0	0	0	0	0	0	0	0	0	0
ALDH3A2	2	1	118	2	0	14	5	70	52	27	59	1	0	37	1	72	0	124	16	99	24	19	53	8	0	0	26	17	0	66	0	1	10	0	83	29	23	1	12	1	14	59	27	24	11	1	0	82	0
ALDH3B1	0	0	0	0	12	0	0	0	0	0	0	0	0	0	0	0	0	0	0	0	0	0	1	1	0	0	0	0	0	0	0	0	0	0	0	0	0	0	0	0	0	0	0	0	0	0	0	0	0
ALDH4A1	0	14	0	0	0	0	0	18	0	0	0	0	0	0	0	0	0	20	0	0	0	7	0	0	0	0	0	0	0	0	0	1	0	0	0	0	0	0	0	1	0	0	0	3	0	0	0	0	0
ALDH5A1	0	1	1	64	0	0	1	53	1	1	33	28	0	0	67	1	1	0	3	1	0	2	30	64	1	3	0	18	22	0	0	0	14	1	1	0	5	1	0	0	11	24	0	86	0	0	2	40	1
ALDH6A1	54	137	102	44	158	4	68	72	10	12	107	16	5	20	42	26	19	14	13	127	19	30	89	99	0	24	2	25	8	3	24	2	83	141	80	9	11	53	4	215	100	17	0	88	68	0	1	95	9
ALDH7A1	3	1	67	2	27	1	17	90	8	0	0	1	2	1	2	1	0	11	33	49	32	22	13	13	0	2	0	26	13	0	1	9	19	21	30	32	14	1	0	2	0	42	1	98	112	0	0	82	0
ALDH8A1	0	0	0	0	0	0	0	0	0	0	0	0	0	0	0	0	0	0	0	0	0	0	0	0	0	0	0	0	0	0	0	1	0	1	0	0	0	0	0	0	0	0	0	34	0	0	0	0	0
ALDH9A1	128	35	53	205	24	17	65	34	36	29	173	26	3	139	188	104	79	37	234	222	180	120	137	330	2	113	98	28	55	0	43	78	120	97	44	117	18	3	2	3	0	96	22	92	144	1	5	101	44
ALDOA	630	322	511	313	272	68	352	311	537	337	283	43	171	263	353	260	151	511	332	706	446	534	816	1587	21	631	119	218	96	216	105	119	843	296	489	288	131	196	106	121	180	590	225	480	982	2	5	655	159
ALDOB	0	0	0	0	0	0	16	0	0	0	0	0	0	0	0	0	0	0	0	0	0	0	0	0	0	0	0	1	0	0	0	0	2	0	0	0	0	0	0	0	0	0	0	0	0	0	0	0	0
ALDOC	1	1	1	2	0	0	93	1	49	0	2	0	28	3	0	2	6	68	0	66	11	0	38	59	0	44	0	21	1	27	24	2	20	49	63	0	0	2	1	1	0	2	9	158	57	0	1	4	17
ALG1	0	0	29	0	0	0	0	0	0	0	0	0	1	0	0	0	0	0	10	1	0	1	5	1	0	0	1	0	0	0	6	0	0	0	28	0	0	0	0	0	0	1	0	0	0	0	0	2	0
ALG10	0	0	0	0	0	0	0	0	0	0	0	0	0	0	0	0	0	0	0	0	0	0	0	16	0	0	14	0	0	0	0	0	0	1	0	0	4	0	0	0	0	0	1	0	0	0	0	0	0
ALG10B	1	1	11	0	0	2	1	1	2	0	1	0	0	0	0	46	0	0	1	1	0	0	0	1	0	35	5	0	0	0	1	0	0	0	0	0	0	0	0	0	0	0	1	0	5	0	0	38	0
ALG11	34	0	3	4	13	0	10	0	0	16	0	0	6	0	0	1	0	0	0	3	2	0	2	3	1	0	26	0	0	3	2	3	0	3	1	3	2	0	4	0	5	14	0	0	0	0	2	0	0
ALG12	1	7	4	0	0	0	3	0	1	11	48	0	0	1	0	13	0	1	0	1	10	17	34	2	0	0	1	18	13	0	0	2	1	1	0	1	0	0	0	0	0	30	5	18	64	0	0	2	1
ALG13	13	31	2	0	44	1	0	1	0	77	43	3	2	0	37	2	46	40	0	75	10	1	6	17	0	2	11	5	0	0	7	10	2	48	0	6	16	28	0	1	16	13	10	58	0	0	1	3	19
ALG14	3	23	1	3	9	0	2	62	20	1	23	3	1	1	1	2	0	2	32	24	11	0	32	104	0	6	25	0	68	0	12	47	5	17	0	3	29	19	0	0	1	21	12	33	44	0	1	28	10
ALG1L	0	0	0	0	0	0	0	0	0	0	0	0	0	0	0	0	0	0	0	1	0	0	0	0	0	1	0	0	0	0	0	0	0	0	0	0	0	0	0	0	0	0	0	0	0	0	0	0	0
ALG1L2	0	0	0	0	0	0	0	0	0	0	0	0	0	0	0	0	0	0	0	0	0	0	0	0	0	0	0	0	0	0	0	0	0	0	0	0	0	0	0	0	0	0	0	0	0	0	0	0	0
ALG1L9P	0	0	0	0	0	0	0	0	0	0	1	0	0	0	0	0	0	0	0	0	0	0	0	0	0	0	0	0	0	0	0	0	0	0	0	0	0	1	0	1	0	0	0	0	0	0	0	0	0
ALG2	42	18	26	57	27	1	32	32	96	35	1	1	15	4	27	0	72	37	73	44	44	171	112	178	0	37	34	2	0	67	6	2	172	54	30	27	54	0	1	6	19	79	4	32	232	0	1	58	1
ALG3	156	1	2	1	73	1	7	5	1	109	60	26	42	69	1	0	2	6	81	3	32	50	43	317	1	56	5	1	0	56	0	0	95	14	156	0	5	2	0	3	2	154	37	12	124	0	0	12	0
ALG5	73	0	24	42	69	16	34	45	70	2	38	30	15	38	21	1	15	6	42	61	89	38	88	162	0	2	48	2	0	51	17	4	41	109	10	0	29	30	7	101	54	30	15	83	28	0	1	82	53
ALG6	0	0	0	0	0	0	0	0	0	0	0	0	0	0	0	0	0	0	0	21	0	0	0	0	0	0	1	0	0	0	0	0	14	0	2	0	3	0	0	0	9	0	0	0	0	0	1	0	0
ALG8	5	20	1	91	36	1	33	25	3	17	66	0	35	5	11	2	1	11	2	3	29	2	29	55	2	3	11	2	15	16	0	0	14	24	3	16	0	17	6	5	0	32	8	50	9	3	0	40	0
ALG9	1	27	0	8	0	0	2	29	1	1	80	2	9	1	64	0	0	44	11	87	15	5	118	60	1	45	0	68	2	2	2	1	23	54	20	2	4	0	0	0	0	21	12	6	30	0	1	4	3
ALK	0	0	0	0	0	0	0	0	0	0	0	1	0	0	0	0	0	0	0	0	0	0	1	0	0	0	0	0	0	0	0	0	0	0	0	0	0	0	0	0	0	0	0	0	0	0	0	0	19
ALKBH1	0	0	0	0	7	0	2	0	0	0	0	7	0	0	0	0	0	0	0	9	0	0	15	16	2	0	0	1	12	1	0	20	3	0	12	0	4	39	0	1	0	74	3	0	0	0	0	1	5
ALKBH2	0	0	28	1	1	0	0	1	16	0	1	0	0	5	11	0	0	0	30	19	0	1	0	1	0	1	0	0	0	0	0	0	0	1	40	0	0	0	0	0	0	46	10	23	1	0	0	49	0
ALKBH3	11	0	2	114	0	8	3	2	23	62	2	4	3	1	66	133	49	74	23	1	30	4	71	104	0	1	4	1	0	13	0	1	18	112	6	1	8	1	1	1	0	58	12	1	58	0	0	7	2
ALKBH3-AS1	0	0	0	0	0	0	0	0	0	0	0	0	0	0	0	0	0	0	0	0	0	4	0	0	0	0	0	0	0	0	0	0	0	0	0	0	0	0	0	0	0	0	0	0	0	0	0	0	0
ALKBH4	17	3	0	0	17	0	4	36	96	56	3	0	1	0	0	1	3	12	29	0	0	22	3	41	2	0	0	2	1	16	0	1	1	1	36	1	15	68	0	0	0	35	1	3	18	0	0	2	0
ALKBH5	30	12	3	30	0	4	3	3	0	6	0	1	1	22	7	0	37	2	22	5	1	66	13	38	0	0	22	12	4	1	7	0	29	17	46	16	5	0	56	1	5	15	8	1	11	0	2	25	5
ALKBH6	0	0	0	25	0	5	12	27	11	16	7	19	10	7	4	0	0	0	16	2	13	21	23	16	0	3	10	10	0	0	0	2	17	19	3	3	2	6	0	16	6	23	8	18	22	0	0	1	0
ALKBH7	128	48	84	23	42	33	94	70	154	183	268	60	103	115	103	59	10	99	48	102	39	108	148	223	6	7	109	41	96	12	15	152	147	21	8	45	28	48	95	6	72	73	34	109	164	0	1	72	19
ALKBH8	0	0	0	34	0	0	0	0	0	0	0	0	0	7	1	0	0	0	0	0	0	3	40	24	0	0	1	0	2	0	0	0	0	29	0	0	0	0	0	0	0	0	5	0	52	0	1	0	14
ALLC	0	0	0	1	0	0	0	0	0	0	0	0	0	0	0	0	0	0	0	0	0	0	0	0	0	0	0	0	0	0	0	0	0	0	0	0	0	0	0	0	0	0	0	0	0	0	0	0	0
ALMS1	58	2	0	3	0	0	115	14	0	63	2	0	0	2	0	0	0	44	0	0	0	1	1	3	0	0	0	38	0	0	1	12	0	90	5	1	0	0	0	0	0	105	11	56	10	0	2	1	0
ALMS1-IT1	0	0	0	0	0	0	0	0	0	0	0	0	0	0	0	0	0	0	0	0	0	0	0	0	0	0	0	0	0	0	0	0	0	0	0	0	0	0	0	0	0	0	0	0	0	0	0	0	0
ALMS1P	0	0	0	0	14	0	0	0	0	0	0	0	0	0	2	0	0	0	0	0	0	18	1	31	0	0	0	1	0	0	0	0	0	2	0	0	2	0	0	0	0	21	1	0	1	0	0	0	0
ALOX12	0	0	0	0	0	0	49	0	2	0	6	0	0	1	4	0	0	0	0	0	0	8	0	1	0	0	0	0	0	0	0	0	0	0	0	20	0	0	0	0	0	0	0	0	0	0	0	1	0
ALOX12-AS1	0	0	0	1	0	0	0	0	5	0	5	1	1	0	0	0	0	0	0	0	0	1	1	0	0	0	0	0	1	0	0	0	5	49	2	0	0	0	0	0	1	0	0	1	0	0	0	53	0
ALOX12B	0	0	0	0	0	0	0	0	0	0	0	0	0	0	0	0	0	0	0	0	0	0	0	0	0	0	0	0	0	0	0	0	0	0	0	0	0	0	0	0	0	0	0	0	0	0	0	0	0
ALOX12P2	0	0	0	0	0	0	0	0	0	0	0	0	0	0	0	0	0	0	0	0	0	0	0	0	0	0	0	0	0	0	0	0	0	0	0	0	0	0	0	0	0	0	0	0	0	0	0	0	0
ALOX15	0	0	0	0	0	0	0	0	0	0	0	0	0	0	0	0	0	0	1	0	0	0	0	0	0	0	0	0	0	0	0	0	0	0	0	0	0	0	0	0	0	0	0	0	0	0	0	0	0
ALOX15B	0	0	0	0	0	0	0	0	0	0	0	0	0	0	0	0	0	0	0	0	0	0	0	0	0	0	0	0	0	0	0	0	0	0	0	0	0	0	0	0	0	0	0	0	0	0	0	0	0
ALOX15P1	0	0	0	0	0	0	0	0	0	0	0	0	0	0	0	0	0	0	0	0	0	0	3	0	0	0	0	0	0	0	0	0	0	0	0	0	0	0	0	0	0	0	0	2	0	0	0	0	0
ALOX5	0	0	0	0	0	0	0	0	0	0	0	0	0	0	0	0	0	0	0	0	0	0	0	0	0	0	0	0	0	0	0	0	0	0	0	0	0	0	0	0	0	0	0	0	0	0	0	0	0
ALOX5AP	0	0	0	0	0	0	0	0	0	0	0	0	0	0	0	0	0	0	0	0	0	0	0	0	1	0	0	0	0	0	0	0	0	0	0	0	0	0	0	0	0	0	0	0	0	0	0	0	0
ALOXE3	0	0	0	0	0	0	0	0	0	0	0	0	0	0	0	0	0	0	0	0	0	0	0	0	0	0	0	0	0	0	0	0	0	0	0	0	0	0	0	0	0	0	0	0	0	0	0	0	0
ALPI	0	0	0	0	0	0	0	0	0	0	0	0	0	0	0	0	0	0	0	0	0	0	0	0	0	0	0	0	0	0	0	0	0	0	0	0	0	0	0	0	0	0	0	0	0	0	0	0	0
ALPK1	0	0	0	0	0	0	0	0	0	0	0	0	0	0	0	0	0	140	0	0	0	0	0	1	0	0	1	0	0	0	0	0	0	0	1	0	0	0	0	0	0	0	0	0	1	0	0	0	0
ALPK2	0	0	0	0	0	0	0	0	0	0	0	0	0	0	0	0	0	0	0	0	0	0	0	0	0	0	0	0	0	0	0	0	0	0	0	0	0	0	0	0	0	0	0	0	0	0	0	0	0
ALPK3	15	17	12	2	15	18	0	2	1	2	2	0	13	52	1	0	36	2	0	41	26	36	62	4	0	0	111	2	48	1	0	4	168	3	12	0	0	0	33	6	28	81	0	62	33	0	0	220	41
ALPL	0	0	0	0	4	0	0	0	0	0	0	0	0	0	0	1	0	2	1	0	0	0	0	44	0	10	1	2	0	0	0	1	1	6	6	0	0	0	0	0	0	2	6	8	43	0	1	72	0
ALPP	0	0	0	0	0	0	0	0	0	0	0	0	0	0	0	0	0	0	0	0	0	0	0	0	0	0	0	0	0	0	0	1	0	0	0	0	0	0	1	0	0	0	0	161	0	0	0	0	0
ALPPL2	0	0	0	0	0	0	0	0	0	0	0	0	0	0	0	0	0	0	0	0	0	0	0	0	0	0	0	0	0	0	0	0	0	0	0	0	0	0	0	0	0	0	0	0	0	0	0	0	0
ALS2	6	13	20	0	0	0	27	4	1	2	1	0	1	5	1	2	1	1	3	55	2	35	57	14	0	0	24	0	9	2	13	2	3	15	13	0	0	2	0	31	0	0	21	40	3	0	0	62	0
ALS2CL	14	0	0	0	0	0	0	0	0	0	0	0	0	0	4	0	0	2	1	0	0	0	0	1	0	0	1	0	16	0	0	1	1	0	1	0	0	0	0	0	0	0	0	1	1	0	0	1	0
ALS2CR11	29	0	1	0	4	6	0	1	1	0	0	0	0	0	0	0	0	1	0	23	1	0	1	3	0	0	0	3	8	0	0	71	1	0	1	0	1	7	0	0	0	6	5	4	95	0	1	71	0
ALS2CR12	0	1	143	0	1	0	0	0	0	32	17	0	0	0	0	0	0	0	0	0	0	0	0	18	0	0	0	0	0	0	1	16	0	2	0	0	0	0	0	22	32	0	0	0	0	0	0	0	0
ALX1	0	0	0	0	0	0	0	0	0	0	0	0	0	0	0	0	0	0	0	0	0	0	0	0	0	0	0	0	0	0	0	0	0	0	0	0	0	0	0	0	0	0	0	0	0	0	0	0	0
ALX4	0	0	0	0	0	0	0	0	0	0	0	0	0	0	0	0	0	0	0	0	0	0	0	0	0	0	0	0	0	0	0	0	0	0	0	0	0	0	0	0	0	0	0	0	0	0	0	0	0
ALYREF	11	3	0	1	0	0	0	0	0	1	0	1	0	0	0	0	1	1	1	0	0	0	2	1	0	0	3	1	0	0	1	0	36	0	1	32	0	0	0	0	0	2	4	5	1	0	0	1	0
AMACR	0	0	0	0	0	0	0	0	0	0	0	0	0	0	0	0	0	0	0	0	0	0	0	0	0	0	0	0	0	0	0	0	0	0	0	0	0	0	0	0	0	0	0	0	0	0	0	0	0
AMBN	0	0	0	0	0	0	0	0	0	0	0	0	0	0	0	0	0	0	0	0	0	0	0	0	0	0	0	0	0	0	0	0	0	0	0	0	0	0	0	0	0	0	0	0	0	0	0	0	0
AMBP	0	0	0	0	0	0	0	0	0	0	0	0	0	0	0	0	0	0	0	0	0	0	0	0	0	0	0	0	0	0	0	0	0	0	0	0	0	0	0	0	0	0	0	0	0	0	0	0	0
AMBRA1	1	0	0	1	0	0	2	1	0	0	9	0	0	2	0	0	0	2	0	6	0	1	6	1	1	7	1	0	0	0	0	0	0	0	0	1	0	0	9	0	0	0	0	79	25	0	0	22	0
AMD1	51	37	51	40	27	4	25	61	68	22	34	2	42	50	62	17	94	111	30	86	48	102	104	103	3	8	23	30	23	12	0	16	178	118	18	22	10	25	32	6	6	83	31	57	129	0	5	165	13
AMDHD1	0	0	0	0	0	0	0	8	1	0	27	0	4	0	1	0	0	0	0	0	1	104	1	20	0	7	21	0	0	0	0	0	18	0	0	0	0	1	0	0	0	0	4	0	0	0	0	0	8
AMDHD2	1	0	2	0	0	0	0	25	0	0	1	0	0	0	1	1	0	0	0	0	0	24	2	60	0	1	0	0	0	0	0	0	0	20	0	0	0	1	0	0	0	23	0	0	1	0	0	1	1
AMELX	0	0	0	0	0	0	0	0	0	0	1	0	0	45	0	0	0	0	0	0	0	0	2	0	0	0	0	0	0	0	0	0	0	0	0	0	0	0	0	0	0	0	0	0	0	0	0	0	0
AMER1	0	0	0	0	0	0	0	0	0	0	0	0	0	0	0	0	0	0	0	0	0	0	0	0	0	0	0	0	0	0	0	0	0	0	0	0	0	0	0	0	0	0	0	0	0	0	0	0	0
AMER2	50	0	4	3	0	0	0	0	0	3	3	3	1	100	1	1	28	20	111	126	1	19	62	93	0	37	6	1	1	0	0	29	0	2	6	0	0	41	0	37	87	0	0	3	1	1	0	91	1
AMER3	1	14	0	1	1	6	0	0	1	2	8	1	0	114	1	1	0	7	1	0	17	0	0	34	0	0	0	0	0	0	0	0	1	0	0	3	0	0	0	1	0	8	3	35	0	1	3	5	0
AMFR	1	0	7	0	4	0	3	0	2	4	6	2	1	0	3	0	0	7	22	65	0	3	11	4	0	6	0	1	0	0	0	14	12	0	0	22	0	0	4	2	29	6	2	0	0	0	0	9	0
AMH	0	0	0	0	0	0	0	0	0	0	0	0	0	0	0	0	0	0	0	0	0	0	0	0	0	0	0	0	0	0	0	0	0	0	0	0	0	0	0	0	0	0	0	0	0	0	0	0	0
AMHR2	0	0	0	0	0	0	0	0	0	0	0	0	0	0	0	0	0	0	0	0	0	7	0	0	0	0	0	0	0	0	0	0	0	0	0	0	0	0	0	0	0	0	0	0	0	0	0	0	0
AMICA1	0	0	0	0	0	0	0	0	0	0	0	0	0	0	0	0	0	2	3	0	0	0	0	1	0	0	0	0	0	0	0	0	1	0	0	0	0	0	0	0	0	0	0	0	0	0	0	0	0
AMIGO1	0	0	0	0	0	0	0	0	0	0	25	0	0	0	0	0	0	0	1	1	0	0	2	0	0	0	0	0	1	0	0	0	0	1	0	0	0	0	0	85	0	0	0	1	0	0	0	0	0
AMIGO2	5	98	47	44	32	0	2	4	20	7	18	23	0	8	19	2	22	29	2	90	1	144	18	20	4	68	4	53	3	23	0	2	582	41	9	1	4	3	2	1	0	3	1	15	4	0	0	39	0
AMIGO3	2	0	0	4	10	0	0	0	1	0	0	0	0	0	0	10	0	0	0	6	0	0	3	0	0	0	0	0	0	0	0	9	0	0	0	0	0	0	0	0	0	0	0	0	0	0	0	1	0
AMMECR1	1	0	0	4	0	0	0	17	0	0	40	0	23	1	11	5	1	1	59	1	0	0	0	0	0	0	0	0	0	0	0	0	122	0	0	0	0	0	0	0	0	22	0	0	2	0	0	1	0
AMMECR1L	0	0	0	3	1	3	101	0	3	1	1	0	1	42	26	0	1	1	42	7	11	0	37	2	1	0	17	12	1	0	11	14	0	0	2	0	0	1	0	0	0	17	13	52	24	0	0	15	9
AMN	0	0	0	0	0	0	0	0	0	0	0	0	0	0	0	0	0	0	0	0	0	0	0	0	0	0	0	0	0	0	0	0	0	0	0	0	0	0	0	0	0	0	0	0	0	0	0	0	0
AMN1	2	35	4	1	3	0	10	13	50	30	26	3	46	51	0	24	14	15	1	97	31	3	9	8	0	7	0	18	26	0	0	14	26	82	44	5	0	3	25	7	0	40	15	25	70	0	2	20	0
AMOT	0	0	0	2	0	0	2	0	47	56	1	0	0	102	1	1	1	1	59	0	0	1	0	2	0	1	15	0	2	0	0	0	1	2	1	0	0	0	0	0	0	85	9	33	43	1	2	60	23
AMOTL1	238	25	84	50	113	0	84	91	2	33	76	35	3	20	135	57	40	459	74	109	1	32	84	228	1	53	38	20	3	0	6	3	138	117	66	96	7	20	48	36	1	112	31	251	96	2	4	139	1
AMOTL2	0	0	0	0	0	0	0	0	0	0	0	0	0	0	0	0	0	0	0	0	0	0	5	0	0	0	0	0	0	0	0	0	0	0	0	0	0	0	0	0	0	0	0	0	0	0	0	0	0
AMPD1	0	0	0	0	0	0	0	0	0	0	0	0	0	0	0	0	0	0	0	0	0	0	0	0	0	0	0	0	0	0	0	0	0	0	0	0	0	0	0	0	0	0	0	0	0	0	0	0	0
AMPD2	222	15	248	72	7	9	56	158	82	58	75	4	2	198	24	58	42	58	4	22	102	90	89	161	3	12	199	24	69	38	60	98	69	147	165	79	7	128	15	44	76	56	22	96	234	2	5	386	91
AMPD3	1	1	1	1	0	1	33	2	6	6	6	0	0	48	8	0	0	1	5	0	0	20	15	4	0	0	0	0	0	0	0	14	23	5	16	0	1	0	0	0	0	1	9	0	4	0	0	61	1
AMPH	6	36	3	3	10	0	117	132	56	42	0	2	3	0	43	45	33	110	3	108	12	17	120	265	1	26	36	16	1	0	9	1	26	25	8	15	23	9	2	15	4	64	17	48	7	1	4	39	20
AMT	0	0	2	0	0	0	2	0	1	10	41	0	0	0	1	0	11	6	2	14	21	1	49	23	0	0	1	0	36	1	10	0	57	0	30	0	0	0	0	0	32	3	0	1	31	0	0	1	0
AMY2A	0	0	0	0	0	0	0	0	0	0	0	0	0	0	0	0	0	0	0	0	0	0	0	0	0	0	0	0	0	0	0	0	0	0	0	0	0	0	0	0	0	0	0	0	0	0	0	0	0
AMY2B	7	4	2	0	0	0	0	0	1	0	0	1	21	1	0	0	0	0	0	0	0	0	1	7	0	1	0	1	0	4	0	0	4	0	16	5	0	0	0	14	0	0	0	5	9	1	0	1	0
AMZ1	0	0	0	0	0	0	0	0	0	0	0	0	0	0	0	0	0	0	0	0	0	0	0	0	0	0	0	0	0	0	0	0	0	0	0	0	0	0	0	0	0	0	0	0	0	0	0	0	0
AMZ2	141	2	25	170	64	3	42	35	132	0	57	5	43	50	64	144	89	64	12	96	13	84	83	255	3	40	38	23	37	29	1	27	109	67	48	0	18	60	2	2	40	58	13	25	43	1	1	200	26
AMZ2P1	41	63	123	217	70	13	92	36	43	86	64	34	33	68	23	10	54	40	30	210	172	229	95	225	3	41	40	59	13	1	68	100	87	78	18	65	18	38	119	130	65	210	105	60	121	0	3	86	44
ANAPC1	15	7	1	0	4	0	19	5	22	0	2	0	0	0	28	0	0	2	0	2	11	0	44	9	0	0	0	0	0	0	0	3	0	0	1	0	0	0	0	0	0	81	28	3	43	0	1	241	0
ANAPC10	3	18	0	15	16	1	77	14	0	34	11	1	6	15	51	1	1	0	5	22	2	3	47	70	0	9	1	4	9	0	8	1	1	0	36	22	5	8	0	0	0	65	5	11	2	0	1	0	1
ANAPC11	154	318	309	577	59	51	223	297	317	73	223	101	91	223	297	21	175	670	274	662	302	351	474	1280	12	520	165	353	79	331	37	217	870	339	534	151	121	298	75	223	245	559	254	549	845	4	18	297	73
ANAPC13	46	87	200	141	86	12	60	78	73	99	158	57	18	37	110	32	26	135	168	185	84	78	86	240	3	79	55	55	30	49	64	67	253	130	175	2	46	136	41	33	100	191	10	114	401	13	4	121	114
ANAPC15	0	1	0	0	0	0	0	0	1	23	0	14	1	0	0	0	0	0	0	27	0	34	0	0	0	0	0	0	0	0	0	0	1	0	0	0	0	0	0	0	0	1	0	0	0	0	0	0	0
ANAPC16	211	313	408	252	230	59	176	269	308	120	165	108	345	354	293	121	276	316	180	852	363	325	511	825	19	210	144	139	67	209	36	173	433	274	287	80	79	130	392	290	171	386	89	215	418	6	6	316	67
ANAPC1P1	0	0	0	0	0	0	0	0	0	0	0	0	0	0	0	0	0	0	0	0	0	0	0	0	0	0	0	0	0	0	0	0	0	0	0	0	0	0	0	0	0	0	0	0	0	0	0	0	0
ANAPC2	5	0	0	0	0	0	0	0	0	0	1	0	0	0	0	0	0	0	4	0	0	0	0	0	0	0	0	0	1	0	0	0	0	2	1	0	0	2	0	0	0	0	3	0	0	0	0	7	1
ANAPC4	10	21	0	0	0	0	0	8	15	0	17	10	0	49	1	19	0	0	22	35	0	1	20	12	0	0	28	1	12	0	6	17	4	3	0	0	5	1	0	0	0	42	0	77	68	0	0	2	28
ANAPC5	67	110	24	111	13	26	180	16	9	51	164	25	23	249	123	90	27	151	47	60	65	47	73	412	1	7	78	40	9	26	30	52	433	82	78	11	23	46	2	31	41	48	37	80	140	1	2	57	14
ANAPC7	212	1	1	2	52	1	63	1	1	34	37	10	1	39	55	0	2	0	24	5	0	2	10	31	0	0	1	0	1	0	45	1	65	1	32	87	37	19	11	0	1	18	12	3	40	2	2	1	0
ANG	2	1	0	0	0	0	1	0	0	0	5	0	4	0	38	0	1	1	2	0	0	0	1	1	0	0	0	0	0	0	0	0	0	1	1	0	0	0	0	0	0	0	0	0	0	0	0	0	6
ANGEL1	3	36	0	23	36	1	4	47	0	14	5	24	0	1	1	23	15	60	0	3	0	23	44	17	0	58	10	0	0	48	14	0	22	39	73	39	17	9	0	1	0	9	13	5	1	0	1	29	0
ANGEL2	81	0	0	15	4	0	0	90	2	1	0	1	37	0	7	15	0	22	2	75	1	1	38	143	1	6	0	0	0	6	0	0	1	39	7	1	1	51	0	1	7	21	2	12	49	1	2	21	0
ANGPT1	11	0	0	0	1	0	0	7	0	0	13	0	0	1	0	0	0	1	0	0	0	0	0	0	0	11	45	30	0	0	0	0	0	0	7	1	8	0	19	2	0	4	0	0	0	0	0	64	1
ANGPT2	0	10	0	0	1	0	1	0	0	0	0	1	0	0	0	0	0	0	0	0	1	0	7	57	0	0	0	0	1	0	0	0	27	0	0	0	0	0	0	1	0	0	0	0	0	0	0	0	0
ANGPT4	0	0	0	0	0	0	0	0	0	0	0	0	0	0	0	0	0	0	0	0	0	0	0	0	0	0	0	0	0	0	0	0	0	0	0	0	0	0	0	0	0	0	0	0	0	0	0	0	0
ANGPTL1	0	0	0	0	0	0	0	0	0	0	0	0	0	0	0	0	0	0	0	0	0	0	0	0	0	14	0	0	0	0	0	0	0	0	0	0	0	0	0	0	0	0	0	0	0	0	0	0	0
ANGPTL2	0	0	0	0	0	0	0	0	14	0	0	0	0	0	0	0	0	0	0	0	0	0	0	4	0	0	0	0	0	0	0	0	0	0	0	0	0	0	0	0	0	0	0	0	0	0	0	0	0
ANGPTL3	0	0	0	0	4	0	0	0	0	0	0	0	0	0	0	0	0	8	0	4	0	0	0	0	0	0	0	0	0	0	0	0	0	0	0	0	0	0	0	0	0	0	0	0	0	0	0	0	0
ANGPTL4	0	0	0	0	0	0	0	0	0	0	0	0	0	0	0	0	0	0	0	0	0	0	0	0	0	0	0	0	0	0	0	0	0	0	0	0	0	0	0	0	0	0	0	0	0	0	0	0	0
ANGPTL5	11	0	0	0	0	0	0	0	0	0	0	12	6	0	0	0	0	0	0	0	0	0	21	0	0	0	0	0	0	0	0	0	0	1	0	15	0	0	0	0	0	0	0	9	0	0	1	0	0
ANGPTL6	0	0	0	0	0	0	0	0	0	0	0	0	0	0	0	0	0	0	0	0	0	0	0	3	0	0	0	0	0	0	0	0	0	0	0	0	0	0	0	0	0	0	0	0	5	0	0	0	0
ANGPTL7	0	0	0	0	0	0	0	0	0	0	0	0	0	0	0	0	0	8	0	0	0	0	0	0	0	0	0	0	0	0	0	0	0	0	0	0	0	0	0	0	0	0	0	0	0	0	0	0	0
ANHX	0	0	0	0	0	0	0	0	0	0	0	0	0	0	0	0	0	0	0	0	0	0	0	0	0	0	0	0	0	0	0	0	0	0	0	0	0	0	0	0	0	0	0	0	0	0	0	0	0
ANK1	0	0	11	0	0	6	0	0	0	0	0	0	0	0	2	0	0	0	0	1	0	0	0	0	0	0	2	0	0	0	0	0	37	146	0	0	0	0	0	0	0	59	0	0	0	0	0	24	0
ANK2	441	190	179	126	174	48	369	216	193	46	114	5	7	98	188	240	12	311	197	227	15	99	286	355	7	353	115	67	90	57	23	72	506	305	127	77	96	354	119	53	72	374	131	433	578	4	18	552	62
ANK3	4	30	189	137	121	35	16	149	0	28	138	16	71	92	1	4	2	7	47	267	27	128	331	198	0	112	12	65	1	91	19	44	40	33	244	11	38	31	3	39	0	327	71	43	290	3	2	316	36
ANKAR	0	1	0	0	0	0	0	1	35	0	0	9	0	32	0	8	2	1	0	15	55	19	8	82	0	0	0	0	25	0	0	0	2	78	54	0	0	9	0	0	0	0	1	21	29	0	0	16	0
ANKDD1A	0	2	80	0	0	0	3	0	13	0	5	1	5	6	0	19	0	0	0	0	0	0	1	10	0	0	0	0	0	0	0	0	1	3	0	0	0	0	0	0	0	0	0	0	28	0	0	40	0
ANKDD1B	0	0	0	0	0	0	0	0	0	0	0	0	0	0	0	0	0	0	0	0	0	0	0	0	0	0	0	0	0	0	0	0	0	0	0	0	0	0	0	0	0	0	0	0	25	0	0	0	0
ANKEF1	0	0	0	1	0	0	0	0	0	22	0	3	0	0	1	0	0	0	0	1	0	0	2	10	0	0	0	1	0	0	0	0	47	17	0	7	0	0	1	0	8	0	19	0	0	0	0	46	0
ANKFN1	0	0	0	0	0	0	0	0	0	0	0	0	0	0	0	0	0	0	0	0	0	0	0	3	0	0	0	0	0	0	0	0	0	0	0	0	0	0	0	0	0	0	0	0	0	0	0	0	0
ANKFY1	46	5	8	0	0	6	1	1	14	18	2	4	4	1	2	2	1	24	62	1	3	0	120	23	0	1	0	1	0	0	0	9	66	2	8	0	0	2	1	1	1	0	11	1	58	0	0	17	0
ANKH	139	28	90	18	75	0	63	79	114	19	5	28	25	36	47	11	44	226	30	135	43	127	67	20	3	130	143	34	49	1	2	23	143	187	15	13	9	22	3	121	16	34	83	113	128	1	4	212	21
ANKHD1	44	0	21	1	9	3	2	0	0	19	2	0	1	0	2	22	113	33	1	19	2	14	6	10	47	16	0	0	1	1	9	0	3	0	1	60	6	11	0	6	0	25	2	5	11	0	3	32	1
ANKHD1-EIF4EBP3	0	0	0	0	0	0	0	0	0	0	0	0	0	0	0	0	0	0	0	0	0	0	0	0	0	0	0	0	0	0	0	0	0	0	0	0	0	0	0	0	0	0	0	0	0	0	0	0	0
ANKIB1	43	2	16	70	21	0	2	18	0	38	0	1	0	43	26	1	23	4	24	63	0	1	100	5	0	2	28	0	5	8	0	0	16	0	42	8	9	3	14	0	33	2	48	37	45	1	1	220	0
ANKK1	0	0	0	0	14	0	0	0	0	0	0	0	0	0	0	0	0	0	0	0	0	0	1	0	0	0	0	0	0	0	0	0	0	0	0	0	0	0	0	0	0	0	0	0	0	0	0	0	0
ANKLE1	0	0	0	0	0	0	1	0	0	0	0	0	0	0	0	0	0	0	0	0	0	0	0	0	0	0	0	0	0	0	0	0	0	0	0	0	0	0	0	0	0	0	0	0	0	0	0	0	0
ANKLE2	80	49	111	42	1	0	0	101	1	2	1	0	0	0	44	5	1	15	241	138	25	0	97	152	0	10	2	2	0	76	0	1	29	22	0	2	29	1	80	1	0	24	0	94	50	0	0	99	0
ANKMY1	1	0	0	0	6	0	0	1	0	0	7	0	0	0	0	0	0	0	0	0	6	0	0	0	0	0	0	0	0	0	0	0	0	0	0	0	0	0	0	4	0	0	0	0	0	0	0	0	0
ANKMY2	0	43	16	14	32	18	54	13	3	22	128	15	10	13	24	12	0	18	49	8	27	1	20	107	1	0	4	34	16	1	22	1	34	1	0	0	0	107	0	34	0	38	2	54	54	0	0	25	0
ANKRA2	2	10	1	2	12	1	9	16	0	0	19	32	44	5	28	1	7	7	28	42	12	8	17	111	2	11	21	8	6	37	1	19	28	31	21	6	6	32	11	10	0	22	5	3	72	0	0	20	34
ANKRD1	0	0	0	0	0	0	0	0	0	0	0	0	0	0	0	0	0	0	0	0	0	0	0	0	0	0	0	0	0	0	0	0	0	0	0	0	0	0	0	0	0	0	0	0	0	1	0	0	0
ANKRD10	48	49	20	57	12	13	10	58	1	113	27	20	7	58	24	57	24	32	61	71	22	98	57	163	10	68	79	34	47	13	21	21	130	2	87	10	3	20	2	9	27	60	17	132	118	0	3	16	4
ANKRD11	152	9	149	64	117	58	2	39	117	53	207	17	1	235	83	36	11	84	25	142	7	312	118	386	3	58	187	18	52	70	2	31	41	99	71	4	34	86	20	170	95	258	68	29	174	1	11	480	4
ANKRD12	204	268	235	345	3	25	370	218	176	35	228	93	158	381	104	214	192	137	226	209	246	140	660	719	2	80	98	44	49	46	92	245	308	306	231	166	122	146	138	160	158	501	174	633	445	3	6	891	263
ANKRD13A	123	0	1	1	1	0	1	18	61	0	0	11	0	1	1	1	10	2	2	11	8	30	11	28	0	3	13	12	14	9	1	0	1	14	0	1	0	1	25	11	0	1	0	12	88	0	1	0	0
ANKRD13B	0	23	0	1	0	0	0	0	0	0	0	0	0	0	0	0	0	0	0	0	5	1	0	16	0	0	0	0	0	1	0	0	0	0	0	0	0	1	0	0	0	0	0	0	9	0	0	0	0
ANKRD13C	0	0	0	20	4	0	0	18	36	0	0	1	0	15	0	0	10	2	0	21	10	0	0	61	0	13	0	9	2	7	0	0	18	0	4	0	3	5	0	72	0	4	3	1	14	1	0	0	0
ANKRD13D	0	0	1	1	0	0	0	4	0	2	0	19	1	0	1	0	6	23	55	0	0	0	43	0	1	0	0	1	0	0	0	0	10	38	0	37	0	0	0	0	1	0	3	1	39	0	1	16	0
ANKRD16	0	0	0	0	0	0	0	1	0	0	0	0	0	0	0	0	0	3	0	1	0	1	1	0	0	0	0	6	0	0	7	0	0	1	1	0	0	0	0	0	0	0	0	0	16	1	0	0	0
ANKRD17	172	48	142	99	43	7	191	199	18	152	55	16	54	5	88	30	35	290	159	137	86	35	322	259	5	83	89	85	45	2	6	16	84	94	39	38	26	58	85	1	14	217	94	287	480	4	6	315	79
ANKRD18A	0	0	0	0	0	0	0	0	0	0	0	0	0	0	0	0	0	0	0	0	0	0	0	0	0	0	0	1	0	0	0	0	0	0	0	0	0	0	0	0	3	0	0	0	0	0	0	0	0
ANKRD18B	1	0	0	0	0	0	0	0	0	0	0	0	0	0	0	0	0	0	0	0	0	0	0	1	0	0	0	0	0	0	0	0	0	0	0	0	0	0	0	0	0	0	0	0	0	0	0	0	0
ANKRD18DP	0	0	0	0	0	0	0	0	0	0	0	0	0	0	0	0	0	0	0	0	0	0	0	0	0	0	0	0	0	0	0	0	0	0	0	0	0	0	0	0	0	0	0	0	0	0	0	0	0
ANKRD19P	2	1	0	0	0	2	0	46	0	0	1	0	0	0	1	0	0	2	0	82	0	0	13	1	0	0	0	0	0	0	0	0	35	40	0	0	0	1	26	0	0	0	0	0	67	0	2	5	1
ANKRD2	97	0	14	0	0	0	9	0	2	1	89	37	1	0	1	0	0	44	2	45	0	0	3	1	0	92	0	2	0	0	0	45	118	30	0	0	0	0	42	0	0	55	0	0	1	0	0	0	0
ANKRD20A11P	0	0	0	0	0	0	0	0	0	0	0	0	0	0	0	0	0	0	0	0	0	0	0	0	0	0	0	0	0	0	0	0	0	0	0	0	0	0	0	0	0	0	0	0	0	0	0	0	0
ANKRD20A12P	0	0	0	0	0	0	0	0	0	0	0	0	0	0	0	0	0	0	0	0	0	0	0	0	0	0	0	0	0	1	0	0	0	0	0	0	0	0	0	0	0	0	0	0	0	0	0	17	0
ANKRD20A19P	0	0	0	0	0	0	0	0	0	0	0	0	0	0	0	0	0	0	0	0	0	1	0	0	0	0	0	0	0	0	0	0	0	0	0	0	0	0	0	0	0	0	0	0	0	0	0	0	0
ANKRD20A4	17	0	0	0	0	0	0	0	0	0	0	0	0	0	0	0	0	0	0	0	0	0	0	0	0	0	0	0	0	0	0	0	0	0	0	0	0	0	0	0	0	0	0	0	0	0	0	0	0
ANKRD20A5P	1	0	0	0	0	0	0	0	0	0	2	2	0	0	2	0	0	0	0	0	0	0	0	0	0	0	0	0	0	0	0	0	0	0	10	0	0	0	0	0	0	0	0	27	1	0	0	0	0
ANKRD20A8P	60	1	0	24	0	0	0	15	0	0	0	0	0	0	0	0	0	1	1	45	0	0	87	0	0	6	0	0	0	0	0	0	0	0	0	0	0	0	0	0	0	1	0	0	0	0	0	0	0
ANKRD20A9P	3	3	3	0	1	1	0	0	0	1	0	0	0	0	1	3	156	5	50	3	0	0	2	7	0	28	0	4	0	0	1	0	1	2	13	0	0	0	0	0	0	2	0	3	4	0	1	12	3
ANKRD22	0	0	0	0	0	0	0	0	0	0	0	0	0	0	0	0	0	0	0	0	0	0	0	0	0	0	0	0	0	0	0	0	0	0	0	0	0	0	0	0	0	0	0	0	0	0	0	0	0
ANKRD23	2	0	0	0	0	0	78	0	0	0	2	0	15	0	0	0	0	1	0	0	4	0	0	0	0	0	0	0	1	0	0	0	0	0	2	0	0	0	0	51	2	0	0	0	2	0	0	0	0
ANKRD24	2	0	0	0	0	0	0	0	0	0	0	0	0	0	0	0	0	0	0	0	0	0	0	0	0	0	0	0	0	0	0	0	0	0	0	0	0	0	0	0	0	0	0	0	0	0	0	31	2
ANKRD26	2	38	171	20	3	5	0	177	57	16	3	6	1	62	99	91	3	57	4	145	63	3	160	167	1	101	3	64	8	1	11	89	20	121	87	43	20	1	169	29	0	129	3	102	33	0	4	118	9
ANKRD26P1	0	0	0	0	0	0	0	0	0	0	0	0	0	0	0	0	0	0	0	0	0	0	0	0	0	0	0	0	0	0	0	0	0	0	0	0	0	0	0	0	0	0	0	0	0	0	0	0	0
ANKRD26P3	0	0	0	0	0	0	0	0	0	0	0	0	0	0	0	0	0	0	0	0	0	0	0	0	0	0	0	0	0	0	0	0	0	0	0	0	0	0	0	0	0	0	0	0	0	0	0	0	0
ANKRD27	200	0	10	0	0	0	0	0	0	0	0	0	0	0	0	1	0	0	0	94	1	3	2	7	0	2	1	0	0	0	0	0	0	3	1	0	1	0	0	31	0	56	0	0	8	0	0	0	0
ANKRD28	50	8	0	0	14	0	37	38	76	1	0	0	0	1	1	14	10	19	0	5	2	98	60	2	1	39	38	1	1	30	2	0	4	188	0	35	4	0	0	0	0	53	16	1	16	0	1	0	4
ANKRD29	45	1	0	0	19	0	0	1	0	0	0	0	1	1	0	1	0	0	0	1	0	0	10	1	0	0	0	0	0	0	0	0	0	0	0	14	1	0	0	14	0	0	0	0	0	0	0	0	0
ANKRD30A	0	0	0	0	0	0	0	0	0	0	0	0	0	0	0	0	0	0	0	0	0	0	0	0	0	0	0	0	0	0	0	0	0	0	0	0	0	0	0	0	0	0	0	0	0	0	0	0	0
ANKRD30B	0	0	0	0	0	0	0	0	0	0	0	0	0	0	0	0	0	0	0	0	0	0	0	0	0	0	0	0	0	0	0	0	0	0	0	0	0	0	0	0	0	0	0	0	0	0	0	0	0
ANKRD30BL	0	0	0	0	7	0	0	0	0	0	0	0	0	0	0	0	0	0	0	10	0	0	5	2	0	0	0	0	0	0	0	1	0	0	0	0	0	0	0	0	0	0	0	0	0	0	0	0	0
ANKRD30BP2	1	0	0	0	0	0	0	0	0	0	0	0	0	0	0	0	0	0	0	0	0	0	0	0	0	0	0	0	0	0	0	0	0	0	0	0	0	0	0	0	0	0	0	0	0	0	0	0	0
ANKRD31	23	0	0	0	0	0	0	1	0	0	1	1	0	0	0	5	0	0	0	1	0	0	20	2	0	0	0	0	0	0	0	0	0	0	1	0	0	0	0	0	0	0	10	0	23	1	0	0	0
ANKRD32	2	25	31	0	2	0	31	1	11	47	3	1	1	0	29	24	1	69	38	40	0	1	31	158	0	20	15	0	0	99	1	1	0	1	19	0	0	59	49	0	0	0	35	0	78	0	0	26	19
ANKRD33	0	0	0	0	0	0	0	0	0	0	0	0	0	0	0	0	0	0	0	0	0	0	0	0	0	0	0	0	0	0	0	0	0	0	0	0	0	0	0	0	0	0	0	0	0	0	0	0	0
ANKRD33B	140	0	45	18	0	0	24	6	18	0	0	0	17	1	25	1	23	22	15	86	12	28	64	15	0	7	18	0	1	0	23	24	12	49	1	23	6	3	0	28	0	15	2	64	15	0	0	42	9
ANKRD34A	106	0	0	0	0	0	0	12	0	0	18	1	0	0	0	32	0	2	1	0	0	0	1	24	0	0	32	1	0	0	0	1	0	2	0	0	0	0	0	0	1	68	6	0	1	0	0	0	0
ANKRD34B	0	0	0	0	0	0	0	0	0	0	0	0	0	0	0	0	0	0	0	0	0	0	0	0	0	0	0	0	0	0	0	0	0	0	0	0	0	0	0	0	0	0	0	0	0	0	0	0	0
ANKRD34C	2	13	0	14	0	0	2	33	0	110	37	0	0	0	1	0	5	0	23	145	0	0	3	0	0	0	0	0	1	0	0	0	51	1	0	11	0	0	0	0	0	9	0	5	74	0	0	0	23
ANKRD34C-AS1	1	0	0	0	23	0	0	0	0	0	0	1	0	1	0	2	0	0	17	0	0	0	0	6	0	0	34	1	0	0	0	0	0	0	1	0	0	0	1	0	0	62	0	0	23	0	0	11	0
ANKRD35	0	0	0	0	0	0	0	0	0	0	0	0	0	0	0	0	0	0	0	0	0	0	0	0	0	0	0	0	0	0	0	0	0	0	0	0	0	0	0	0	0	0	0	0	0	0	0	0	0
ANKRD36	3	51	5	18	3	3	12	7	43	57	0	17	7	28	32	0	39	10	13	34	9	24	51	66	1	1	20	23	13	9	2	19	31	58	9	11	1	3	46	0	0	1	15	17	21	0	0	65	33
ANKRD36B	74	3	52	104	40	9	63	84	2	49	75	49	11	23	57	41	205	17	2	23	43	82	150	416	2	15	38	50	46	129	22	3	184	59	77	52	25	8	102	2	0	83	42	64	231	1	1	203	87
ANKRD36BP1	1	0	0	0	0	0	0	0	0	0	0	0	0	0	1	0	0	0	0	0	0	0	0	0	1	5	0	0	0	0	0	0	0	0	0	0	0	0	0	0	0	0	0	0	0	0	0	0	0
ANKRD36BP2	0	0	0	0	0	0	1	0	0	0	0	0	0	0	26	0	0	1	0	16	0	0	0	40	0	0	0	1	17	0	0	0	0	1	0	0	0	0	0	0	0	0	0	18	0	0	0	0	47
ANKRD37	0	0	0	0	0	0	0	1	0	0	0	0	0	0	0	0	0	0	0	0	0	0	2	0	0	2	0	0	1	2	0	0	2	2	0	4	0	0	0	0	0	0	1	5	1	0	0	59	2
ANKRD39	48	41	43	114	40	0	154	16	1	61	50	1	81	5	170	24	26	105	84	29	91	37	180	251	1	117	39	0	3	27	18	63	133	135	4	135	2	69	53	4	113	82	43	33	289	1	2	62	43
ANKRD40	2	1	0	0	1	1	55	3	0	0	2	0	0	0	0	0	0	5	2	0	3	1	2	3	0	5	0	10	0	22	1	17	5	30	2	0	0	0	22	1	0	2	3	1	8	0	2	0	0
ANKRD42	1	1	1	10	3	0	8	13	34	0	33	0	1	3	4	1	0	18	0	7	5	85	7	5	1	2	3	5	10	0	0	12	9	7	0	0	0	2	0	11	0	0	3	8	12	1	2	18	18
ANKRD44	66	0	18	0	0	0	37	14	20	1	23	0	0	13	13	8	9	0	0	6	0	2	47	70	0	14	20	0	0	2	0	0	55	1	0	0	0	1	13	2	0	16	5	39	17	1	2	41	0
ANKRD44-IT1	0	0	0	0	0	0	0	0	1	0	0	0	0	0	0	0	0	0	0	0	0	0	0	1	0	0	0	0	40	0	0	0	0	0	0	0	0	0	0	0	0	0	0	0	0	0	0	0	0
ANKRD45	0	0	0	0	0	0	0	1	0	0	0	0	0	0	1	0	0	0	0	0	0	3	1	0	0	0	0	0	0	0	0	0	0	0	0	0	0	0	0	0	0	0	0	7	0	0	0	0	0
ANKRD46	3	113	0	22	13	16	17	11	1	5	0	0	12	2	2	0	31	21	2	0	23	7	9	37	2	3	1	4	0	41	7	25	26	0	22	1	12	10	20	2	0	36	27	8	21	0	0	12	1
ANKRD49	1	2	19	99	1	0	69	74	3	48	39	1	0	113	33	4	2	136	124	3	27	26	104	94	1	135	94	114	72	75	0	2	3	37	7	0	12	107	65	20	0	205	30	19	1	0	5	52	49
ANKRD50	70	1	0	0	33	0	0	0	0	0	0	0	0	1	1	0	0	22	0	0	0	0	35	1	1	43	0	0	0	0	0	0	57	0	0	18	0	0	1	9	1	2	0	0	1	0	0	0	0
ANKRD52	0	0	1	1	0	0	0	30	0	0	0	0	0	0	1	0	0	0	0	1	32	0	1	1	0	0	0	0	0	0	0	0	3	0	0	45	0	0	0	0	0	1	0	0	0	0	0	0	0
ANKRD53	0	0	0	0	0	0	0	0	0	0	0	0	0	0	0	0	0	0	0	0	0	0	0	0	0	0	0	0	0	0	0	0	0	0	0	0	0	0	0	0	0	0	0	0	0	0	0	0	0
ANKRD54	1	3	1	1	16	1	27	3	0	0	27	3	1	0	55	68	2	0	2	1	0	33	41	63	1	0	1	23	1	1	0	0	3	91	0	0	0	1	1	1	0	22	0	0	15	0	3	6	21
ANKRD55	0	0	0	0	0	0	0	0	0	0	0	0	0	0	0	0	0	0	0	1	0	35	0	1	0	0	0	0	0	0	0	0	60	0	0	0	0	1	0	0	0	0	0	0	0	0	0	0	0
ANKRD6	1	0	1	0	0	0	0	1	2	50	0	1	0	1	2	0	0	15	0	0	0	0	0	0	0	0	0	0	0	0	1	1	18	0	0	0	0	0	0	15	0	0	0	65	0	1	1	0	0
ANKRD60	0	0	0	0	0	0	0	0	0	0	0	0	0	0	0	0	0	0	0	0	0	0	0	0	0	0	0	0	0	1	0	0	0	0	0	0	0	0	0	0	0	0	0	0	0	0	0	0	0
ANKRD61	0	0	0	0	0	0	0	0	0	0	0	0	0	0	0	0	0	0	0	0	0	0	0	0	0	0	0	0	0	0	0	0	0	0	0	0	0	0	0	0	0	0	0	0	0	0	0	0	0
ANKRD62	0	0	0	0	0	0	0	0	0	0	0	0	0	0	0	0	0	0	0	0	0	0	0	0	0	0	0	0	0	1	0	0	0	0	0	0	0	0	0	0	0	0	0	0	0	0	0	0	0
ANKRD62P1-PARP4P3	0	0	0	0	0	0	0	0	0	0	0	0	0	0	0	0	0	0	0	0	0	0	0	0	0	0	0	0	0	0	0	0	0	0	0	0	0	0	0	0	0	0	0	0	0	0	0	0	0
ANKRD65	3	0	75	0	0	0	0	0	0	0	0	0	0	0	0	0	0	0	0	0	0	0	0	0	0	0	0	0	0	0	0	0	0	0	0	0	0	0	0	0	0	0	0	0	0	0	0	0	0
ANKRD66	0	0	0	0	0	0	0	0	0	0	0	0	0	0	0	0	0	0	0	0	0	0	0	0	0	0	0	0	0	0	0	0	0	0	0	0	0	0	0	0	0	0	0	0	0	0	0	0	0
ANKRD7	35	0	0	1	0	0	0	0	0	0	0	0	0	0	0	0	0	0	0	0	10	0	0	1	0	0	1	1	16	0	0	0	2	0	0	0	0	0	21	0	0	0	0	0	1	0	0	0	0
ANKRD9	0	0	0	0	0	0	0	0	0	0	0	0	0	1	0	0	0	0	0	0	0	0	0	0	0	0	0	0	0	0	0	0	0	0	0	0	0	0	0	0	0	0	0	0	1	0	0	0	0
ANKS1A	2	1	0	0	0	0	1	4	0	0	1	0	0	1	1	0	0	0	0	1	0	0	0	43	3	0	0	0	0	1	0	1	44	9	0	60	0	0	0	0	0	1	1	2	0	0	2	68	0
ANKS1B	52	39	4	40	45	6	2	79	40	5	33	2	1	38	47	28	92	25	39	55	51	64	208	167	1	54	23	0	16	0	29	77	22	20	82	23	16	50	1	40	30	57	101	87	214	0	9	163	27
ANKS3	57	3	2	43	5	0	1	0	0	0	0	0	24	1	17	0	1	0	0	11	6	3	1	3	0	0	16	19	0	0	0	0	0	0	0	0	0	1	0	0	2	0	0	66	81	0	0	52	0
ANKS4B	0	0	0	0	0	0	0	0	0	0	0	0	0	0	0	0	0	0	0	0	0	0	0	0	0	0	0	0	0	0	0	0	0	0	0	0	0	0	0	0	0	0	0	0	0	0	0	0	0
ANKS6	0	0	0	0	0	0	0	0	0	0	0	0	0	0	0	0	0	0	0	0	0	0	0	0	0	1	0	0	0	0	0	0	0	0	0	0	0	0	0	0	0	0	0	0	1	1	0	0	0
ANKUB1	0	0	0	0	0	0	0	0	0	0	0	0	0	0	0	0	0	0	0	0	0	0	0	0	0	0	0	0	0	0	0	0	0	0	0	0	0	0	0	0	0	0	0	0	0	0	0	0	0
ANKZF1	1	0	2	21	0	0	0	16	0	0	0	16	0	0	10	0	0	1	0	17	0	46	60	15	0	12	4	30	4	1	0	18	0	0	15	0	9	51	0	1	7	1	2	3	2	0	2	28	0
ANLN	72	0	2	76	1	24	55	37	1	106	5	2	65	1	111	183	8	4	13	97	92	3	63	4	1	0	78	0	2	23	30	62	6	108	13	3	40	2	1	14	0	240	8	150	9	1	2	133	5
ANO1	0	0	0	0	0	0	0	0	0	0	0	0	0	0	0	0	0	0	0	0	0	0	0	0	0	0	0	0	0	0	0	0	0	0	0	0	0	0	0	0	0	0	0	0	0	0	0	0	0
ANO10	58	23	4	2	0	0	0	0	35	0	38	1	0	1	15	81	0	0	0	36	1	14	67	18	0	2	9	5	48	0	0	1	41	4	33	1	0	17	2	0	0	16	42	1	1	0	2	41	0
ANO2	0	0	0	0	0	0	0	0	0	0	0	0	0	0	0	0	0	0	0	0	0	0	0	0	0	0	0	0	0	0	0	0	0	0	0	0	0	0	0	0	0	0	0	0	0	0	0	0	0
ANO3	0	0	0	0	0	0	0	0	0	0	0	0	0	0	0	0	0	0	0	0	0	0	0	0	0	0	0	0	0	0	0	0	0	0	0	0	0	0	0	0	0	0	0	0	0	0	0	0	0
ANO4	0	0	0	1	0	0	1	8	7	0	0	1	0	0	37	0	0	1	0	0	0	0	38	41	0	1	0	0	0	0	0	0	0	0	0	11	0	0	47	0	0	0	20	0	0	1	0	131	1
ANO5	63	1	0	0	1	0	31	5	1	21	0	5	0	0	0	0	0	11	0	4	2	56	21	2	0	2	32	2	1	0	0	26	47	15	0	61	0	0	1	0	0	1	14	30	65	0	0	15	0
ANO6	0	1	2	0	0	0	0	0	0	0	0	0	0	0	0	0	0	0	0	0	0	1	7	5	0	0	0	0	0	0	0	0	0	0	0	0	1	0	0	0	0	0	0	0	0	0	0	0	0
ANO7	0	0	0	0	0	0	0	0	0	0	0	0	0	0	0	0	0	24	0	0	0	0	0	0	1	0	0	0	0	0	1	0	0	0	0	0	0	0	0	0	0	0	0	0	0	0	0	0	0
ANO8	0	0	0	0	0	0	0	0	0	0	0	0	0	0	0	0	0	0	0	0	0	0	0	0	0	0	0	0	0	0	0	0	0	0	0	0	0	0	0	0	0	0	0	0	0	0	0	0	0
ANO9	0	0	0	0	0	0	0	0	0	0	0	0	0	0	0	0	0	0	0	0	0	0	0	0	0	0	0	0	0	0	0	0	0	0	0	0	0	0	0	0	0	0	0	0	0	0	0	0	0
ANOS1	0	0	0	0	0	0	0	0	0	0	0	0	0	0	0	0	0	0	0	0	0	0	0	0	0	0	0	0	0	0	0	0	0	0	0	0	0	0	0	0	0	0	0	0	0	0	0	0	0
ANP32A	12	107	12	109	1	26	4	95	0	2	113	2	20	23	83	95	25	35	51	203	28	113	68	28	2	35	12	35	1	11	19	0	8	6	5	3	20	25	0	13	0	105	36	98	21	0	0	41	55
ANP32A-IT1	0	0	0	0	0	0	0	0	0	0	0	0	1	0	1	1	0	0	0	0	0	0	1	1	0	1	0	0	6	0	0	0	0	0	0	0	0	0	0	0	0	64	0	0	0	0	0	0	0
ANP32B	56	24	90	125	13	1	124	130	85	2	24	4	76	56	4	2	55	301	10	407	76	220	228	115	7	19	53	26	19	40	21	120	216	143	3	166	48	148	2	102	1	266	37	65	180	0	2	301	26
ANP32E	22	4	2	130	62	39	61	70	33	73	205	16	62	158	38	12	66	46	50	297	105	130	152	205	29	1	174	50	4	77	58	56	46	187	100	126	46	71	120	68	34	33	57	24	24	0	1	37	246
ANPEP	0	0	0	0	0	0	0	0	0	0	0	0	0	0	0	0	0	0	0	0	0	0	0	0	0	0	0	0	0	0	0	0	0	0	0	0	0	0	0	0	0	0	0	0	0	0	0	0	0
ANTXR1	3	0	0	0	0	0	0	0	0	0	0	0	0	0	0	0	0	1	1	1	0	0	0	1	0	0	10	0	0	0	0	0	0	0	0	0	1	0	0	0	0	0	0	0	0	0	0	13	0
ANTXR2	36	4	57	179	20	0	0	80	49	7	0	12	3	2	70	9	2	131	24	24	28	55	42	29	13	3	1	15	7	17	10	11	50	9	4	42	1	2	0	12	2	72	15	9	69	0	1	45	0
ANTXRLP1	0	0	0	0	0	0	0	0	0	0	0	0	0	0	0	0	0	0	0	0	0	0	0	0	0	0	0	0	0	0	0	0	0	0	0	0	0	0	0	0	0	0	0	0	0	0	0	0	0
ANXA1	0	0	0	0	1	0	0	14	0	1	0	0	0	0	0	0	0	10	0	0	2	0	0	1	22	0	0	0	0	0	11	0	0	1	0	0	0	0	0	0	0	24	1	0	37	0	0	1	0
ANXA10	0	0	0	0	0	0	0	0	0	0	0	0	0	0	0	0	0	0	0	0	0	0	0	0	0	0	0	0	0	0	0	0	0	0	1	0	0	0	0	0	0	0	0	0	0	0	0	0	0
ANXA11	0	20	0	0	12	0	0	1	0	0	0	1	1	0	0	0	1	0	0	0	0	0	17	0	0	0	0	0	0	0	0	0	0	1	0	0	0	0	0	0	0	0	0	0	0	0	0	0	0
ANXA13	0	0	0	0	0	0	0	0	0	0	0	0	0	0	0	0	0	0	0	0	0	0	0	0	0	0	0	0	0	0	0	0	0	0	0	0	0	0	0	0	0	0	0	0	0	0	0	0	0
ANXA2	260	6	7	64	33	16	138	66	403	85	51	79	38	4	49	86	93	127	9	108	44	130	139	485	15	106	88	112	60	5	1	1	232	153	269	24	49	7	250	5	3	9	95	104	265	0	5	258	115
ANXA2P2	0	0	0	0	0	0	0	1	0	0	0	0	0	0	0	0	0	0	0	0	0	0	0	0	0	0	0	0	0	0	0	0	0	0	0	0	0	0	0	0	0	0	0	0	0	0	0	0	0
ANXA2P3	0	0	0	0	0	0	0	0	0	0	0	0	0	0	0	0	0	0	0	0	0	0	0	0	0	0	0	0	0	0	0	0	0	0	0	0	0	0	0	0	0	0	0	0	0	0	0	0	0
ANXA2R	0	0	0	0	0	0	0	0	0	0	0	0	0	0	0	0	0	0	0	0	0	0	1	0	0	0	0	0	0	0	0	0	0	0	0	0	0	0	0	0	0	0	10	0	0	0	0	0	0
ANXA3	15	4	3	24	12	20	4	38	20	1	2	34	2	52	51	73	22	58	13	113	38	7	97	276	2	39	2	7	73	1	0	12	94	3	47	20	21	2	0	3	2	56	33	115	133	1	3	46	0
ANXA4	0	0	1	8	0	2	0	0	0	0	0	1	0	1	15	0	0	15	1	0	0	6	12	23	0	2	19	0	24	0	0	0	0	0	12	0	1	0	0	17	8	37	2	0	1	0	0	0	0
ANXA5	325	387	375	668	74	86	467	332	465	335	444	275	124	165	188	279	171	406	192	344	397	440	841	1647	21	366	201	369	152	136	92	304	356	721	587	263	123	97	68	126	96	682	343	496	830	7	13	529	318
ANXA6	157	11	290	35	42	9	48	123	186	82	77	42	104	87	99	74	171	91	84	130	84	39	266	185	4	111	107	39	80	16	26	21	48	66	176	36	126	190	41	226	96	176	30	121	299	0	5	111	10
ANXA7	49	108	115	87	18	3	46	46	184	59	91	45	6	30	84	68	89	130	76	143	77	139	302	280	3	44	92	57	65	72	44	19	88	96	269	66	23	89	57	122	14	118	66	275	185	2	6	290	105
ANXA9	0	0	0	0	0	0	0	0	0	0	0	0	0	0	0	0	0	0	0	12	0	0	0	0	0	0	0	0	0	0	0	0	0	0	0	0	0	0	0	0	0	0	0	0	0	0	0	14	0
AOAH	0	1	0	0	0	0	0	0	0	0	0	0	0	0	0	0	1	22	0	0	0	0	0	0	0	0	0	0	0	0	0	0	0	0	0	0	0	0	0	0	0	0	0	0	0	0	0	0	1
AOC1	0	0	0	0	0	0	0	0	0	0	0	0	0	0	0	0	0	0	0	0	0	0	0	0	0	0	0	0	0	0	0	0	0	0	0	0	0	0	0	0	0	0	0	0	0	0	0	0	0
AOC2	0	0	0	0	0	0	0	0	0	0	0	0	0	0	0	0	0	0	0	0	0	0	0	0	0	0	0	0	0	0	0	0	0	0	0	0	0	0	0	0	0	0	0	0	0	0	0	0	0
AOC3	0	0	0	0	0	0	0	0	0	0	0	0	0	0	0	0	0	0	0	0	0	0	0	0	0	0	0	0	0	0	0	0	0	0	0	0	0	0	0	0	0	0	0	0	0	0	0	0	0
AOX1	0	0	0	0	0	0	0	0	0	0	0	0	0	0	0	0	0	0	0	0	0	0	0	0	0	0	0	0	0	0	0	0	0	0	0	0	0	0	0	0	0	0	0	0	0	0	0	0	0
AOX2P	0	0	0	0	0	0	0	0	0	0	0	0	0	0	0	0	0	0	0	0	0	0	0	0	0	0	0	0	0	0	0	0	0	0	0	0	0	0	0	0	0	0	0	0	0	0	0	0	0
AP1AR	3	67	3	4	3	1	3	3	16	0	2	11	2	36	37	24	0	6	72	62	40	7	51	231	0	13	47	9	10	0	13	9	45	20	34	9	2	2	2	0	25	54	18	142	101	1	0	10	67
AP1B1	19	125	22	57	6	0	0	1	0	1	3	3	10	0	1	10	93	61	29	74	1	47	63	60	2	0	20	22	2	0	36	0	106	1	1	3	0	18	0	0	17	30	4	63	34	0	1	39	23
AP1G1	2	75	5	0	1	1	87	6	2	44	80	20	29	97	57	174	3	0	2	7	6	7	44	121	0	13	31	10	14	18	2	1	19	0	0	1	5	80	51	23	0	128	8	110	113	0	6	41	35
AP1G2	0	14	14	0	2	0	3	0	0	0	2	0	3	2	1	1	0	6	41	1	10	1	19	2	2	25	2	0	31	2	20	10	15	1	2	0	27	1	0	16	0	115	3	18	109	0	0	1	0
AP1M1	3	5	0	78	34	17	1	2	70	25	23	0	1	24	0	3	75	19	133	159	57	41	130	156	5	3	33	1	29	8	8	7	41	9	29	11	3	18	27	21	20	23	3	184	104	0	1	48	19
AP1M2	0	0	0	0	0	0	0	0	0	0	0	0	0	0	0	0	0	0	0	0	0	0	0	0	0	0	0	0	0	0	0	0	0	0	0	0	0	0	0	0	0	0	0	0	0	0	0	0	0
AP1S1	26	0	12	11	2	3	0	13	1	2	0	2	4	3	18	7	24	12	6	9	8	11	41	46	0	14	16	1	2	7	1	1	50	16	1	7	3	18	0	6	0	10	4	54	42	0	1	8	1
AP1S2	414	105	18	368	21	19	140	149	144	206	115	76	43	166	19	39	85	90	173	246	152	128	202	502	3	147	123	79	63	52	9	84	21	89	257	33	47	63	3	5	2	95	40	153	178	2	5	204	41
AP1S3	1	0	0	1	0	0	3	37	16	15	11	0	0	0	0	0	19	0	1	0	0	1	1	1	0	0	0	0	0	0	0	13	5	1	0	1	0	0	0	0	1	0	1	3	20	0	0	4	0
AP2A1	0	0	0	65	1	0	0	0	0	0	0	0	0	0	1	2	0	3	0	0	0	0	6	2	0	0	0	1	0	0	0	0	0	2	0	0	0	0	0	0	0	0	0	2	0	0	0	7	0
AP2A2	97	47	108	10	35	36	34	107	4	17	52	21	1	35	14	29	100	19	82	97	11	55	122	170	0	0	4	63	12	0	0	45	17	96	81	46	21	24	28	15	45	50	5	62	107	1	0	196	4
AP2B1	119	133	83	95	141	0	147	106	83	204	115	6	163	190	65	210	76	377	94	659	99	248	753	442	5	174	93	62	57	10	6	182	151	157	139	166	57	269	137	38	69	227	81	328	530	3	4	336	198
AP2M1	369	287	417	365	139	57	134	191	158	220	334	139	199	266	353	245	340	386	219	573	360	461	543	815	12	576	100	145	159	241	65	308	475	485	741	144	108	266	101	348	141	515	224	523	813	3	5	342	119
AP2S1	42	91	165	371	153	43	183	189	231	95	247	82	34	537	110	19	59	222	503	363	296	135	382	1234	5	67	222	57	84	152	32	104	252	145	152	226	92	172	18	95	59	313	120	420	650	1	10	172	131
AP3B1	79	110	75	144	38	0	167	44	212	89	74	46	114	143	51	135	53	2	174	218	55	57	65	357	1	181	45	2	44	27	63	2	129	152	160	61	12	175	52	2	23	269	24	355	161	2	2	94	10
AP3B2	51	0	1	2	11	20	2	1	103	0	0	0	0	10	33	1	0	1	2	6	12	58	43	50	1	10	1	0	9	0	0	12	0	1	2	6	4	0	20	0	0	68	3	0	10	0	0	8	3
AP3D1	366	199	152	34	45	2	55	37	9	74	0	26	207	72	100	78	14	247	18	60	29	42	51	132	1	142	205	31	34	48	33	2	27	119	33	0	9	163	3	32	101	153	95	131	107	3	10	275	2
AP3M1	77	1	1	10	5	0	44	6	1	0	34	1	12	3	31	0	4	39	9	5	8	1	18	6	0	24	1	9	0	1	1	0	77	6	1	0	0	8	13	1	11	16	15	0	7	0	3	93	15
AP3M2	74	15	60	2	1	0	2	12	47	37	36	48	11	40	46	0	19	113	21	29	15	72	103	60	0	27	188	30	9	5	49	15	70	105	49	57	22	14	35	0	10	268	17	18	188	0	2	87	28
AP3S1	34	129	9	239	82	32	43	119	49	75	168	45	80	104	119	127	71	147	98	149	224	172	329	413	3	87	54	60	58	11	25	43	177	183	250	75	33	144	110	126	32	100	110	239	364	2	7	238	79
AP3S2	0	0	0	0	0	0	35	0	0	0	0	0	0	0	0	0	0	0	0	0	0	0	0	0	0	0	0	0	0	0	0	0	0	1	0	0	0	0	0	0	0	0	0	0	0	0	0	0	0
AP4B1	0	0	4	0	0	10	22	1	1	11	5	1	0	10	10	0	0	1	20	1	1	1	6	11	0	0	89	0	0	0	0	1	1	1	24	83	0	15	0	24	0	0	1	0	36	0	0	29	12
AP4B1-AS1	0	0	0	0	0	0	0	0	0	0	0	0	0	0	0	0	0	0	0	0	0	0	0	0	0	0	0	0	0	0	0	0	0	0	0	0	0	0	0	0	0	0	0	0	0	0	0	0	0
AP4E1	0	5	0	42	0	0	0	0	0	0	1	1	0	0	42	0	0	0	1	1	0	0	3	1	0	1	0	25	0	1	1	0	23	1	0	0	7	0	0	0	0	9	2	3	4	0	0	18	1
AP4M1	30	0	2	49	0	0	1	0	0	0	30	0	0	0	4	0	72	0	3	5	9	23	1	12	0	0	0	1	0	24	1	11	0	7	59	0	0	0	0	1	1	67	0	25	62	0	1	2	0
AP4S1	1	0	1	15	23	3	0	0	1	0	1	0	2	2	68	0	17	18	10	15	2	0	27	28	0	25	1	1	0	0	0	1	19	0	5	1	0	31	0	0	0	27	0	1	19	0	0	44	9
AP5B1	0	0	1	0	0	0	0	3	0	0	0	0	0	1	0	0	3	0	0	14	2	0	1	0	0	0	26	0	0	0	1	0	0	1	0	0	6	0	0	0	0	0	4	0	0	0	0	1	1
AP5M1	18	27	9	25	21	4	20	26	17	6	36	62	22	85	8	0	18	40	26	74	31	21	19	116	3	3	2	3	3	24	0	1	18	15	27	24	4	1	2	6	0	78	29	21	20	1	1	21	30
AP5S1	8	1	78	2	8	10	69	2	1	18	16	81	2	66	26	41	28	32	19	46	0	61	9	21	1	63	0	3	0	31	0	2	1	44	8	0	6	1	2	33	0	78	2	78	39	0	1	91	37
AP5Z1	1	0	1	0	1	0	0	0	33	0	1	0	42	0	20	0	1	0	0	1	0	77	14	2	1	0	0	66	7	23	0	0	37	5	0	0	0	1	0	0	0	2	0	3	28	0	0	86	0
APAF1	0	0	1	18	0	0	0	0	0	1	0	0	1	0	0	0	0	0	13	0	0	0	1	11	0	6	8	9	0	33	0	0	0	0	35	48	4	0	5	0	0	1	5	9	21	0	0	47	1
APBA1	1	0	0	0	0	0	0	5	0	0	0	0	0	0	0	0	0	0	7	0	0	0	0	0	0	0	0	0	0	0	0	0	0	0	0	0	0	0	0	0	0	0	0	0	0	0	0	7	0
APBA2	17	1	40	0	5	0	0	0	0	0	0	1	0	2	0	1	16	5	12	0	1	0	6	20	1	0	1	26	0	1	0	1	0	0	0	10	1	0	0	0	28	62	5	14	1	0	1	5	0
APBA3	141	1	0	1	15	0	39	68	1	3	31	0	1	2	1	15	0	0	0	7	40	0	35	134	1	12	0	13	0	0	0	0	0	1	27	0	3	0	0	1	0	7	0	0	13	0	0	4	0
APBB1	296	49	84	178	44	41	72	6	54	47	155	1	3	8	156	67	16	118	22	134	135	128	185	526	5	129	128	59	41	33	2	41	4	20	89	77	34	50	2	4	1	211	43	186	157	1	0	131	34
APBB1IP	0	0	39	0	0	0	0	0	1	0	4	0	20	0	0	20	0	0	0	0	0	0	6	0	0	1	73	0	0	0	0	0	75	6	0	0	0	0	34	0	0	0	0	3	17	0	0	14	0
APBB2	20	2	1	1	0	2	1	1	0	1	19	13	22	221	0	22	83	0	2	1	0	2	63	101	2	1	0	14	0	0	2	0	0	3	1	9	0	5	53	0	1	2	1	53	112	0	0	1	2
APBB3	130	17	0	10	25	0	1	1	0	0	47	1	55	2	60	1	11	1	0	142	1	3	23	82	1	46	2	29	35	0	3	3	218	16	88	2	15	17	19	0	0	24	11	1	36	0	0	0	32
APC	70	69	2	83	5	3	6	169	194	122	4	11	98	103	101	31	79	9	43	73	44	130	72	135	0	45	72	1	1	2	24	2	54	18	178	10	39	115	11	270	59	172	32	52	37	2	8	114	42
APC2	0	0	0	0	0	0	0	1	1	0	0	0	0	0	0	1	0	2	0	0	65	0	0	1	0	0	0	0	0	0	0	0	0	0	0	0	0	0	0	0	0	53	2	0	1	0	0	62	0
APCDD1	0	0	19	0	0	0	15	13	1	0	0	0	0	16	2	23	1	1	22	10	2	11	12	0	0	0	0	0	0	0	0	1	9	0	0	27	0	0	0	0	0	20	0	0	58	0	1	23	1
APCDD1L	0	0	0	0	0	0	0	0	0	0	0	0	0	0	0	0	0	0	0	0	0	0	0	0	0	0	0	0	0	0	0	0	0	0	0	0	0	0	0	0	0	0	0	0	0	0	0	0	0
APCDD1L-AS1	2	0	0	34	24	0	0	1	2	0	48	0	0	156	2	0	73	1	0	0	0	1	2	113	0	94	0	9	47	1	0	0	1	0	0	0	0	0	0	0	0	0	15	1	35	0	0	20	0
APCS	0	0	0	0	0	0	0	0	0	0	0	0	0	0	0	0	0	0	0	0	0	0	0	0	0	0	0	0	0	0	0	0	0	0	0	0	0	0	0	0	0	0	0	0	0	0	0	0	0
APEH	84	63	92	67	75	0	61	25	103	2	89	115	9	19	28	127	75	123	91	57	49	64	49	167	3	23	30	66	16	106	14	52	258	94	59	216	34	70	3	2	4	196	37	151	117	0	2	148	25
APELA	0	0	0	0	0	0	0	0	0	0	0	0	0	0	0	0	0	0	0	0	0	0	0	0	0	0	0	0	0	0	0	0	0	0	0	0	0	0	0	0	0	0	0	0	0	0	0	0	0
APEX1	34	2	53	38	1	3	123	55	19	31	9	26	42	17	23	12	5	12	17	3	34	54	109	197	0	20	29	15	0	31	8	3	199	193	38	1	41	1	21	0	51	63	19	150	162	0	1	2	14
APEX2	0	25	1	9	20	0	1	1	0	35	0	21	0	0	0	1	1	3	59	71	30	47	56	36	2	36	0	0	0	0	0	36	2	1	23	1	5	1	0	0	0	0	3	9	67	0	0	34	0
APH1A	2	16	14	9	17	0	0	1	23	0	0	0	24	0	1	0	11	4	10	34	9	1	2	12	0	1	4	0	0	1	1	2	1	29	5	0	0	0	0	37	0	5	0	0	28	0	0	9	0
APH1B	3	0	4	5	1	0	33	25	2	6	0	25	36	1	1	1	49	1	2	1	0	3	117	22	0	0	0	34	0	0	0	0	14	1	1	0	12	1	82	6	0	23	11	1	1	1	1	80	0
API5	14	109	57	59	52	18	2	136	13	51	87	0	1	81	27	3	8	3	10	28	24	125	105	230	2	5	21	44	23	1	0	14	125	24	62	82	21	51	1	1	4	108	35	88	206	4	0	6	5
APIP	1	0	0	7	8	0	7	1	13	0	8	0	0	0	10	0	1	1	5	83	33	14	6	74	0	0	0	2	0	0	0	5	25	7	36	0	6	66	0	0	26	34	38	14	14	0	2	6	0
APITD1	28	0	1	1	14	5	1	7	0	28	0	0	0	1	0	1	7	58	1	17	5	0	9	26	0	19	0	19	1	0	9	21	15	0	11	0	0	0	0	10	0	12	3	3	6	0	1	22	0
APLF	1	0	0	0	0	0	0	0	0	0	0	0	0	1	0	0	0	0	0	0	18	0	0	0	0	0	0	0	0	0	0	0	0	0	4	0	0	0	0	0	0	0	0	98	19	0	0	65	0
APLN	0	0	25	0	0	0	0	0	0	0	1	0	0	0	0	0	0	0	0	0	0	0	3	0	0	1	0	0	5	0	0	0	0	0	0	1	0	0	0	0	1	0	0	0	0	0	0	0	0
APLNR	0	0	0	0	0	0	0	0	0	0	0	0	0	0	0	0	0	0	0	0	0	0	0	0	0	0	0	0	0	0	0	0	0	0	0	0	0	0	0	0	0	0	0	0	0	0	0	0	0
APLP1	458	161	394	111	78	0	117	273	505	244	146	12	125	310	112	84	204	403	172	323	129	180	267	229	4	219	47	141	103	29	13	11	307	53	150	24	84	91	120	87	127	515	83	513	249	3	12	627	16
APLP2	357	291	524	160	185	24	90	132	245	70	938	103	12	518	282	162	209	177	208	794	298	253	507	1187	8	90	21	336	149	2	27	150	259	63	282	122	132	240	25	92	12	217	193	98	445	7	8	488	111
APMAP	458	57	367	128	244	11	247	221	261	118	252	151	240	213	98	214	31	105	206	420	123	147	335	619	39	173	122	82	126	152	65	33	354	190	244	38	16	97	22	72	89	305	100	204	387	1	8	268	85
APOA1	0	3	0	0	0	0	0	0	0	0	0	0	0	0	0	0	0	0	0	0	0	0	0	0	0	0	0	0	0	0	0	0	0	0	0	0	0	1	0	0	0	0	0	0	0	0	0	0	0
APOA1-AS	0	0	0	0	0	0	0	0	0	0	0	0	0	0	0	0	0	0	0	0	0	0	0	0	0	0	0	0	0	0	0	0	0	0	0	0	0	0	0	0	0	0	0	0	0	0	0	0	0
APOA1BP	233	39	91	92	9	11	3	36	109	122	94	11	7	114	17	31	88	165	30	145	122	78	168	339	1	182	143	29	75	32	49	132	206	54	106	54	77	51	106	123	3	111	25	55	138	0	0	60	110
APOA2	0	0	0	0	0	0	0	0	0	0	0	0	0	0	0	0	0	0	0	0	0	0	0	0	0	0	0	0	0	0	0	0	0	0	0	0	0	0	0	0	0	0	0	0	0	0	0	0	0
APOA4	0	0	0	0	0	0	0	0	0	0	0	0	0	0	0	0	0	0	0	0	0	0	0	0	0	0	0	0	0	0	0	0	0	0	0	0	0	0	0	0	0	0	0	0	0	0	0	0	0
APOB	0	0	0	0	2	0	0	0	0	0	0	0	0	0	0	0	0	0	0	0	0	0	0	0	0	0	0	0	0	0	0	0	0	0	0	0	0	0	0	0	0	0	0	0	0	0	0	0	0
APOBEC2	0	0	0	1	0	0	0	0	0	0	0	0	0	3	0	0	0	0	0	0	0	0	0	35	0	0	0	0	0	0	0	0	0	0	0	0	0	0	0	0	0	0	0	0	0	0	0	0	0
APOBEC3A	0	0	0	0	0	0	0	0	0	0	0	0	0	0	0	0	0	0	0	0	0	0	0	1	0	1	0	1	0	0	0	0	0	0	0	0	0	0	0	0	0	0	0	0	0	0	0	54	0
APOBEC3B	0	0	0	0	0	0	0	0	0	0	0	0	0	0	0	0	0	0	0	0	0	0	0	0	0	0	0	0	0	0	0	0	0	0	0	0	0	0	0	0	0	0	0	0	0	0	0	0	0
APOBEC3B-AS1	0	0	0	0	0	0	0	0	0	0	0	0	0	0	0	0	0	0	0	0	0	0	0	0	0	0	0	0	0	0	0	0	0	0	0	0	0	0	0	0	0	0	0	0	0	0	0	0	0
APOBEC3C	2	4	81	2	0	0	0	44	137	7	117	77	3	191	5	0	0	135	1	85	0	4	129	323	1	84	1	1	48	1	14	0	327	40	39	0	11	62	0	0	0	23	99	4	56	2	3	44	0
APOBEC3D	1	0	0	0	7	1	0	0	2	1	0	0	0	0	0	0	0	0	0	1	0	0	0	0	0	2	0	0	0	0	0	0	0	0	0	0	0	1	0	0	0	0	15	0	0	0	0	1	0
APOBEC3F	1	22	70	79	0	0	0	3	44	0	2	0	0	1	3	0	29	6	0	11	53	140	43	64	0	30	0	21	22	41	1	2	63	54	3	46	18	53	0	26	0	2	15	29	6	0	0	0	5
APOBEC3G	4	1	0	115	0	0	26	2	37	0	0	1	17	1	0	0	8	11	3	4	7	0	52	36	0	36	0	2	0	0	0	0	51	4	0	0	0	0	0	0	0	0	4	0	0	0	0	2	30
APOBEC3H	0	0	0	0	0	0	0	0	0	0	0	0	0	0	0	0	0	0	0	0	0	0	0	0	0	0	0	0	0	0	0	0	0	0	0	0	0	0	0	0	0	0	0	0	0	0	0	0	0
APOBEC4	0	0	0	0	0	0	0	0	0	0	0	0	0	0	0	0	0	0	0	0	0	0	4	0	0	0	0	0	0	0	0	0	0	0	0	0	0	0	0	0	0	0	0	0	0	0	0	0	0
APOBR	0	0	0	0	0	0	0	0	0	0	0	0	0	0	0	0	0	28	0	0	0	0	0	0	0	0	0	0	0	0	0	0	0	0	0	0	0	0	0	0	0	0	0	0	0	0	0	0	0
APOC1	0	1	0	0	0	0	0	0	10	1	0	0	0	69	0	0	0	0	0	2	0	0	0	0	0	0	0	0	0	0	0	0	0	0	0	0	0	0	0	0	0	0	0	0	0	0	0	2	0
APOC1P1	0	0	0	0	0	0	0	0	0	0	0	0	0	0	0	0	0	0	0	0	0	0	0	0	0	0	0	0	0	0	0	0	0	0	0	0	0	0	0	0	0	0	0	0	0	0	0	0	0
APOC3	0	0	0	0	0	0	0	0	0	0	0	0	0	0	0	0	0	0	0	0	0	0	0	0	0	0	0	0	0	0	0	0	0	0	0	0	0	0	0	0	0	0	0	0	0	0	0	0	0
APOD	0	0	0	0	0	0	0	0	0	0	0	0	0	0	0	0	0	0	0	0	0	0	0	0	0	0	0	0	0	0	0	0	0	0	0	0	0	0	0	0	0	0	0	0	0	0	0	0	0
APOE	0	0	0	0	0	0	0	1	0	0	0	0	0	0	0	0	0	0	0	0	0	0	0	0	0	0	0	0	0	0	0	0	0	0	0	0	0	0	0	0	0	0	0	0	0	1	0	0	0
APOF	0	0	0	0	0	0	0	0	0	0	0	0	0	0	0	0	0	0	0	0	0	0	0	0	0	0	0	0	0	0	0	0	0	0	0	0	0	0	0	0	0	0	0	0	0	0	0	0	0
APOH	0	0	0	0	0	0	0	0	0	0	0	0	0	0	0	0	0	0	0	0	0	0	0	0	0	0	0	0	0	0	0	0	0	0	0	0	0	0	0	0	0	0	0	0	0	0	0	0	0
APOL1	255	52	36	258	75	9	9	23	74	84	129	52	202	142	83	152	14	77	124	236	79	69	106	430	4	150	29	115	86	4	10	20	343	199	79	52	99	24	50	8	19	172	132	218	273	2	5	528	32
APOL2	99	9	50	65	30	31	23	61	35	53	8	51	94	53	104	68	41	91	76	146	142	95	101	328	2	27	31	52	24	69	12	48	206	132	223	34	9	6	15	45	3	61	69	95	187	1	1	189	6
APOL3	23	3	22	0	1	0	1	23	38	0	2	0	0	1	2	0	0	27	0	0	126	1	27	180	0	2	35	0	0	0	10	2	170	3	47	0	0	1	0	7	2	1	0	18	25	0	0	110	5
APOL4	1	0	2	0	1	0	69	1	5	36	0	6	0	3	1	0	0	6	9	34	12	23	7	40	0	15	0	10	1	1	0	0	16	1	10	0	2	0	0	0	11	15	7	76	57	1	0	0	13
APOL5	0	0	0	0	0	0	0	0	0	0	0	0	0	0	0	0	0	0	0	0	0	0	0	0	0	0	0	0	0	0	0	0	0	0	0	0	0	0	0	0	0	0	0	0	0	0	0	0	0
APOL6	70	11	0	0	10	0	5	89	39	3	2	1	0	1	0	0	0	1	1	9	1	2	56	49	0	0	31	0	1	0	0	2	59	0	15	0	12	5	0	6	1	122	27	1	5	0	0	16	1
APOLD1	1	0	1	0	1	0	0	0	0	8	1	0	0	1	0	32	3	0	0	2	0	0	4	10	0	16	0	0	0	0	0	0	5	0	0	0	0	0	0	0	0	5	4	1	27	0	0	2	2
APOM	0	0	0	0	0	0	1	0	0	0	0	0	0	0	0	49	0	0	0	0	0	0	0	56	0	0	0	1	0	1	0	0	0	7	0	0	0	0	0	1	0	0	9	0	1	0	0	2	0
APOO	6	44	145	4	7	0	47	7	97	41	4	42	2	25	21	136	64	32	4	86	51	55	182	103	1	112	26	27	30	94	6	43	168	17	69	4	15	42	1	60	57	56	40	22	44	0	1	76	0
APOOL	173	3	18	93	7	10	70	3	16	4	15	3	0	16	85	28	46	184	29	87	41	7	63	123	1	40	0	34	22	2	6	0	42	0	6	52	0	32	1	0	0	93	5	72	159	1	6	30	7
APOPT1	3	21	3	16	0	1	0	5	162	33	0	0	38	28	44	1	1	83	13	71	16	94	35	64	0	65	14	60	2	46	2	2	76	45	102	13	28	11	16	92	0	31	47	94	45	1	3	99	0
APP	46	3	57	1	12	0	5	5	1	17	9	1	21	17	11	28	0	16	48	132	6	50	16	37	2	20	10	0	0	0	0	1	8	78	28	0	21	85	1	47	0	64	14	7	10	0	0	93	5
APPBP2	81	2	25	19	10	0	1	27	0	98	4	3	8	37	6	32	0	34	1	3	0	67	14	5	1	35	1	41	38	36	1	4	47	0	25	20	9	0	0	5	0	40	25	79	45	1	1	99	0
APPL1	93	28	124	2	2	2	3	29	0	1	110	81	11	0	57	0	0	65	93	120	67	39	134	56	1	35	38	37	23	92	8	2	118	98	20	85	1	58	2	29	0	81	29	47	94	0	4	38	57
APPL2	0	0	1	4	16	0	51	14	66	68	4	7	0	10	19	26	41	18	24	23	57	57	63	67	43	26	0	6	17	11	0	6	3	57	23	19	44	3	0	0	21	78	30	23	137	0	4	113	0
APRT	13	11	10	55	63	1	59	15	56	35	178	122	163	55	11	162	44	227	32	329	74	15	176	521	5	136	93	12	156	8	7	48	79	66	139	42	47	78	120	4	198	386	49	140	203	0	3	129	71
APTR	3	0	0	2	4	0	13	7	15	9	58	0	1	0	1	0	5	0	11	3	11	27	3	8	1	1	1	15	20	0	0	0	35	31	51	0	1	0	0	0	16	8	3	12	21	0	0	32	0
APTX	3	2	75	62	21	1	2	0	79	39	6	1	3	2	5	1	0	1	55	41	19	1	70	60	1	42	0	70	4	24	0	18	1	1	20	1	11	2	1	0	1	24	13	2	73	0	0	8	27
AQP1	0	0	0	1	0	0	0	0	0	0	0	0	1	0	0	0	0	111	2	0	0	0	25	1	0	6	73	0	0	10	4	0	2	2	0	1	0	0	0	55	0	4	11	1	49	2	0	3	0
AQP10	0	0	0	0	0	0	0	0	0	0	0	0	0	0	0	0	0	0	0	0	0	0	0	0	0	0	0	0	0	0	0	0	0	0	0	0	0	0	0	0	0	0	0	0	0	0	0	0	0
AQP11	0	8	0	0	0	0	1	0	0	0	0	0	1	0	1	0	23	11	0	27	0	15	0	85	0	0	0	22	0	0	0	1	2	0	0	26	0	0	0	0	0	55	1	0	15	0	0	1	0
AQP3	1	0	1	1	5	0	1	11	18	0	2	1	0	0	11	0	38	8	23	4	10	1	20	41	0	15	0	20	1	0	1	12	22	9	27	0	2	7	0	0	0	20	0	35	48	0	0	35	2
AQP4	0	0	0	0	0	0	0	0	0	0	0	0	0	0	0	0	0	0	0	0	0	0	0	0	0	0	0	0	0	0	0	0	0	0	0	0	0	0	0	0	0	0	0	0	0	0	0	0	0
AQP4-AS1	0	0	0	0	0	0	0	0	0	0	0	0	0	0	0	0	0	0	1	0	0	0	0	0	0	0	0	0	0	0	0	0	0	0	0	1	0	0	0	0	0	0	0	0	0	0	0	0	0
AQP5	0	0	0	0	0	0	0	0	0	0	0	0	0	0	0	0	0	0	0	0	0	0	0	0	0	0	0	0	0	0	0	0	0	0	0	0	0	0	0	0	0	0	0	0	0	0	0	0	0
AQP6	0	0	0	0	0	0	0	0	0	0	0	0	0	0	0	0	0	0	0	0	0	0	2	0	0	0	0	0	0	0	0	0	0	1	0	0	0	0	0	0	0	0	0	0	0	0	0	0	0
AQP7	0	0	0	0	0	0	0	0	0	0	0	0	0	0	0	0	0	0	0	0	0	0	0	0	0	0	0	0	0	0	0	0	0	0	0	0	0	0	0	0	0	0	0	0	0	0	0	0	0
AQP7P1	0	0	0	0	0	0	0	0	0	0	0	0	0	0	0	1	0	0	0	0	0	0	0	0	0	0	0	0	0	0	0	0	0	0	0	0	0	0	0	0	0	0	0	11	0	0	0	0	0
AQP7P3	0	0	0	0	0	0	0	0	0	0	24	0	0	0	0	0	0	0	0	0	0	0	0	1	0	0	0	0	1	1	0	0	1	0	0	0	0	0	0	1	0	0	0	0	6	0	0	88	1
AQP8	0	0	0	0	0	0	0	0	0	0	0	0	0	0	0	0	0	0	0	0	0	0	0	0	0	0	0	0	0	0	0	0	0	0	0	0	0	0	0	0	0	0	0	0	0	0	0	0	0
AQP9	0	0	0	0	0	0	0	0	0	0	0	0	0	0	0	0	0	0	0	0	0	0	0	0	0	0	0	0	0	0	0	0	0	0	0	0	0	0	0	0	0	0	0	0	0	0	0	0	0
AQR	1	0	1	1	0	0	0	0	0	1	0	0	0	0	0	0	0	0	1	0	21	0	11	32	0	0	13	0	2	0	0	0	3	0	0	1	0	61	0	0	1	42	3	0	1	0	1	17	0
AR	0	0	0	0	0	0	0	0	0	0	0	0	0	0	0	0	0	0	0	0	0	0	0	0	0	0	0	0	0	0	0	0	0	0	0	0	0	0	0	0	0	0	0	0	0	0	0	0	0
ARAF	2	0	9	19	0	1	8	0	14	0	13	1	0	0	2	0	0	6	0	1	9	51	10	49	0	0	15	32	6	3	2	0	8	7	1	2	1	10	0	0	0	14	4	7	44	1	0	15	7
ARAP1	20	16	0	5	12	0	8	1	0	0	2	1	4	0	1	1	3	5	6	2	0	0	3	0	0	43	0	1	0	0	0	0	3	1	14	0	0	1	0	0	0	20	1	32	10	0	0	2	0
ARAP2	0	0	0	0	0	0	0	1	0	0	0	0	0	0	0	0	0	0	0	9	0	0	0	0	0	0	0	0	0	0	0	0	35	0	0	0	0	0	0	0	0	0	2	0	0	0	0	1	0
ARAP3	58	0	1	0	0	0	3	0	0	2	1	1	3	0	1	0	0	3	0	1	0	2	30	6	0	0	0	0	0	0	2	0	10	0	0	0	0	0	4	0	0	0	3	1	0	0	0	6	0
ARC	61	4	0	2	0	0	1	4	4	259	3	0	4	84	260	3	4	1	70	261	1	2	98	6	0	0	3	16	0	0	1	0	4	2	47	0	0	0	1	144	22	132	14	135	554	0	1	56	0
ARCN1	155	10	35	54	4	20	21	105	50	15	118	13	25	7	40	8	16	74	47	233	111	48	112	210	15	23	4	34	9	48	19	7	224	116	142	3	21	17	40	38	1	55	47	19	79	1	4	64	177
AREG	0	0	0	0	0	0	0	0	0	0	0	0	0	0	0	0	0	0	0	0	0	0	0	0	0	0	0	0	0	0	0	0	0	0	0	0	0	0	0	0	0	0	0	0	0	0	0	0	0
AREL1	0	0	1	0	0	1	1	1	2	0	1	1	1	2	0	26	0	7	0	1	3	1	33	0	0	8	0	0	0	0	2	0	1	0	0	0	1	0	1	6	0	22	0	4	1	0	0	0	1
ARF1	232	282	390	345	126	96	273	224	384	212	410	103	331	236	329	269	92	333	269	684	468	237	497	1145	69	293	211	208	296	242	46	218	639	279	440	218	104	313	96	210	343	504	249	432	898	1	7	571	87
ARF3	646	41	191	52	9	7	161	46	25	141	7	8	3	50	8	2	2	204	3	78	24	252	61	72	0	17	109	6	41	23	0	2	63	54	43	71	24	43	34	48	1	113	16	214	190	2	3	161	7
ARF4	178	230	274	101	149	21	94	110	158	138	407	81	108	94	228	112	62	114	69	303	105	321	401	726	13	253	167	64	95	174	41	145	284	236	234	84	26	130	51	144	126	198	175	279	380	0	8	172	66
ARF5	99	110	39	83	38	2	41	75	259	23	215	34	91	64	52	7	99	125	135	40	200	120	213	340	7	148	96	38	91	61	19	53	255	82	85	10	37	1	15	59	46	88	67	171	170	2	4	112	37
ARF6	1	0	3	1	8	0	8	2	1	3	12	20	16	15	8	17	1	24	17	4	7	68	40	29	0	1	1	23	0	2	1	40	2	47	3	50	3	1	19	5	0	49	6	56	60	0	0	62	8
ARFGAP1	3	2	31	1	1	0	4	40	0	14	0	21	2	8	4	3	29	4	63	78	51	37	8	41	3	60	30	10	2	1	4	18	19	9	53	4	0	0	2	2	17	1	5	50	111	0	0	199	0
ARFGAP2	0	42	15	57	46	1	2	33	2	15	22	19	18	24	10	2	0	41	35	120	43	16	4	74	1	3	20	0	2	0	5	0	92	36	23	5	14	68	1	16	0	61	26	131	95	0	0	37	24
ARFGAP3	125	42	55	143	26	7	60	93	201	8	155	30	11	107	101	12	98	124	165	419	30	57	313	303	7	72	92	239	54	328	5	38	162	94	258	53	180	193	23	9	97	172	120	166	291	0	5	240	75
ARFGEF1	4	1	56	0	10	0	0	1	0	1	7	0	52	73	22	2	0	2	3	71	12	0	2	2	4	43	25	0	0	0	5	7	2	1	0	0	0	0	81	0	0	15	20	4	56	1	2	181	0
ARFGEF2	8	45	62	60	72	0	90	2	49	51	79	0	0	1	50	0	0	13	12	4	3	225	53	4	1	13	33	0	0	0	0	0	94	4	0	4	28	12	12	0	1	27	1	31	11	0	1	53	0
ARFGEF3	131	48	1	11	0	0	81	40	0	3	38	0	1	73	100	2	32	14	128	92	21	64	4	83	0	32	1	3	0	0	0	0	2	0	1	0	11	0	0	0	1	1	8	34	72	0	2	68	10
ARFIP1	19	9	2	110	40	0	8	20	122	20	35	22	13	3	80	21	9	91	5	89	28	52	110	146	1	15	9	33	56	5	3	11	32	177	160	58	6	14	25	18	1	115	21	161	69	0	0	175	2
ARFIP2	0	5	19	35	15	8	1	21	70	24	16	36	28	20	6	39	1	9	5	46	25	35	77	128	0	0	1	0	0	2	0	0	53	14	53	9	30	24	1	0	1	21	36	7	79	1	2	13	18
ARFRP1	2	2	11	31	26	0	4	43	1	2	20	0	11	1	1	0	26	82	2	20	3	78	34	42	2	0	34	3	49	2	0	1	5	3	1	2	2	0	2	31	62	1	14	3	0	0	0	0	9
ARG1	0	0	0	0	0	0	0	0	0	0	0	0	0	0	0	0	0	0	0	0	0	0	0	0	0	0	0	0	0	0	0	0	0	0	0	0	0	0	0	0	0	0	0	0	0	0	0	0	0
ARG2	268	258	44	155	142	3	400	120	200	65	93	32	128	43	141	167	153	470	132	386	137	324	249	959	4	97	152	111	13	43	38	15	890	464	60	124	126	221	173	7	125	381	164	492	296	2	2	118	127
ARGFX	0	0	0	0	0	0	1	0	0	0	0	0	0	0	0	0	0	0	0	0	0	0	0	0	0	0	0	0	0	0	0	0	0	0	0	0	0	0	0	0	0	1	0	0	0	0	0	0	0
ARGFXP2	0	0	0	0	0	0	0	0	0	0	0	0	0	0	0	0	0	0	0	0	0	0	0	0	0	0	0	0	0	0	0	0	0	0	0	0	0	0	0	0	0	0	0	11	0	0	0	0	0
ARGLU1	35	95	273	417	377	72	153	83	322	276	315	43	66	295	51	8	22	418	206	540	357	247	594	1276	3	108	145	74	94	91	8	92	195	178	331	381	100	210	101	178	84	294	116	159	530	1	0	357	244
ARHGAP1	34	0	2	4	18	20	2	41	111	0	2	0	1	0	0	0	0	43	15	2	4	3	18	43	1	0	26	0	0	1	0	1	120	17	0	0	0	0	14	11	1	1	0	0	50	0	0	3	0
ARHGAP10	73	1	61	47	0	0	23	0	15	0	89	51	1	0	35	0	67	13	19	1	35	99	38	30	2	0	0	1	7	0	0	46	0	75	35	45	40	0	2	36	0	0	44	2	42	0	0	46	77
ARHGAP11A	1	0	0	0	0	0	0	24	0	0	1	0	0	0	0	0	0	26	6	0	8	1	3	0	0	1	5	0	0	3	0	0	3	21	1	0	0	0	0	46	0	1	7	1	3	0	0	15	0
ARHGAP11B	0	0	0	0	0	0	1	0	0	0	14	0	0	1	0	0	0	34	0	0	0	0	0	0	0	0	32	0	0	0	0	0	1	0	0	0	0	0	0	1	0	0	0	0	0	0	0	0	0
ARHGAP12	48	25	1	36	127	1	56	38	31	22	107	0	1	58	25	58	0	58	66	6	6	40	62	71	0	4	4	96	1	7	18	6	43	56	44	117	14	62	1	0	0	13	62	73	28	0	4	75	155
ARHGAP15	0	0	0	0	0	0	0	0	0	0	0	0	0	0	0	0	0	0	0	0	0	0	0	0	0	0	0	0	0	0	0	0	99	0	0	0	0	1	0	0	0	0	0	0	0	0	0	0	0
ARHGAP17	1	27	0	0	1	0	0	0	0	1	4	0	1	19	0	35	9	26	2	12	14	2	10	3	0	1	0	0	2	0	1	0	32	0	0	0	0	0	0	0	0	0	0	3	25	0	0	10	0
ARHGAP18	0	0	64	48	0	6	2	6	62	0	39	0	4	62	22	2	18	7	46	81	45	40	48	33	0	1	70	27	11	17	11	0	25	42	5	0	5	4	0	176	1	262	57	1	50	0	4	82	16
ARHGAP19	1	1	0	0	0	0	1	0	0	0	0	6	0	0	0	0	27	0	0	60	0	2	8	0	0	0	0	0	0	0	0	2	0	19	0	0	1	0	0	0	0	0	0	0	1	0	0	0	0
ARHGAP19-SLIT1	1	0	0	0	0	0	17	14	0	0	0	0	3	0	0	0	0	0	0	4	0	0	0	17	0	0	0	1	2	0	0	1	1	3	1	0	2	6	4	0	0	0	0	1	6	0	0	5	0
ARHGAP20	0	0	0	0	0	0	0	0	0	0	0	0	0	0	1	0	0	11	0	0	0	0	0	43	0	0	0	0	0	0	0	0	0	28	0	0	0	0	0	0	0	0	8	0	0	0	0	0	0
ARHGAP21	51	1	173	0	0	3	0	0	1	3	78	1	0	3	2	3	0	7	9	55	3	0	27	96	1	8	0	0	5	65	1	1	64	72	12	1	16	1	0	35	0	42	22	8	49	0	2	195	14
ARHGAP22	1	0	60	0	0	0	1	3	6	1	0	2	0	1	1	1	1	0	0	50	0	0	0	64	0	2	1	0	0	0	0	0	28	0	6	0	0	0	0	1	0	1	0	0	0	0	0	1	1
ARHGAP23	1	0	0	12	9	0	0	27	0	0	0	1	0	0	0	0	0	51	0	16	0	1	0	0	0	0	1	0	1	0	0	0	0	38	0	0	0	0	1	0	1	19	0	1	0	1	2	0	0
ARHGAP24	2	0	2	4	2	0	8	0	8	2	119	0	28	23	2	1	1	43	31	2	1	5	26	148	0	71	1	22	0	2	23	0	18	7	5	11	12	0	0	0	0	46	20	157	81	1	0	20	19
ARHGAP25	0	0	0	0	0	0	0	0	0	0	0	0	0	0	0	0	0	0	0	0	0	0	0	0	0	0	0	0	0	0	0	0	48	0	0	0	0	0	0	0	0	0	0	0	0	0	0	0	0
ARHGAP26	2	23	1	33	0	0	0	3	5	31	30	1	0	1	1	0	1	0	2	1	0	1	62	103	0	1	0	0	0	1	0	0	0	3	14	0	0	0	0	0	20	0	0	1	1	0	0	0	1
ARHGAP26-IT1	0	0	0	0	0	0	0	0	0	0	0	0	0	0	0	0	0	0	0	0	0	0	0	0	0	0	0	0	0	0	0	0	0	0	0	0	0	0	3	0	0	0	0	0	0	0	0	0	0
ARHGAP27	0	0	0	0	0	0	0	0	0	0	0	0	0	1	0	0	0	0	0	1	0	0	0	0	0	0	0	0	0	0	0	0	0	0	0	0	0	0	0	0	0	0	0	1	0	0	0	0	0
ARHGAP28	0	0	0	0	0	0	0	0	0	0	0	0	0	0	0	4	0	0	0	0	0	1	0	0	0	0	0	0	0	0	0	0	0	0	0	0	0	0	0	0	0	0	0	0	0	0	0	0	0
ARHGAP29	0	0	0	0	0	0	0	0	0	0	0	0	0	0	0	0	0	0	0	0	0	0	0	0	0	0	0	0	0	0	0	0	0	0	0	0	0	0	0	0	0	0	0	0	0	0	0	0	0
ARHGAP30	0	0	0	0	0	0	0	1	0	0	0	0	0	0	0	0	0	20	0	0	0	0	1	0	0	0	0	0	0	0	0	0	47	0	0	0	0	0	0	0	0	2	0	0	0	0	0	0	0
ARHGAP31	0	0	0	0	0	0	0	0	0	0	0	0	0	0	0	0	0	0	0	0	0	0	0	1	0	0	0	0	0	0	0	0	0	0	0	0	0	0	0	0	0	0	0	0	0	0	0	0	0
ARHGAP32	5	6	1	3	0	8	0	11	0	0	0	0	0	0	0	55	1	20	53	17	0	0	11	5	0	0	0	0	0	0	0	0	0	0	1	0	9	4	0	0	0	0	11	0	146	1	0	40	15
ARHGAP33	0	0	0	0	0	0	0	0	0	0	0	0	0	0	0	0	0	0	0	0	0	0	0	0	0	0	0	0	0	0	0	0	0	0	0	0	0	0	0	0	0	0	0	0	0	0	0	0	0
ARHGAP35	212	3	8	1	15	4	104	32	107	19	35	2	14	79	38	1	0	70	28	66	93	1	76	35	0	40	89	0	0	1	1	0	0	42	7	0	1	6	1	0	0	103	5	1	25	0	3	176	2
ARHGAP36	25	4	4	25	47	0	6	4	4	49	7	2	4	8	2	3	14	41	28	62	24	34	83	219	5	1	16	19	2	1	0	0	10	0	2	6	0	1	0	127	42	7	3	10	39	4	6	43	1
ARHGAP39	1	0	0	0	0	0	0	0	0	1	0	0	0	1	0	0	0	5	12	1	0	0	0	22	0	0	0	0	0	0	0	0	0	0	13	0	0	0	0	1	0	37	0	0	0	0	0	0	0
ARHGAP4	19	0	0	0	0	0	0	0	0	0	0	0	0	0	0	0	0	1	0	0	0	0	0	0	0	1	0	0	0	0	0	0	12	21	0	0	0	0	0	0	0	0	5	1	3	0	0	0	0
ARHGAP40	0	0	0	0	0	0	0	0	0	0	0	0	0	0	0	0	0	0	0	0	0	0	0	0	0	0	0	0	0	0	0	0	0	0	0	0	0	0	0	0	0	0	0	0	0	0	0	0	0
ARHGAP42	0	0	0	0	0	0	0	0	0	0	0	0	0	0	0	0	0	0	0	0	0	0	0	0	0	0	0	0	0	0	0	0	0	0	0	0	0	0	0	0	0	0	0	0	0	0	0	0	0
ARHGAP44	0	0	0	3	7	0	0	0	0	0	0	5	0	7	0	0	0	16	1	0	0	1	25	2	0	0	9	1	32	0	0	0	1	11	0	2	0	1	32	0	1	33	0	11	82	0	0	0	0
ARHGAP5	26	70	130	169	10	3	146	70	60	20	17	0	30	95	85	149	10	133	6	133	19	19	277	380	2	24	69	9	6	29	13	22	113	30	20	2	6	26	2	96	1	55	25	81	94	0	12	43	21
ARHGAP5-AS1	0	0	0	0	0	0	0	0	1	0	0	1	0	70	2	0	0	28	15	46	20	0	2	2	0	0	0	0	0	0	1	0	0	0	9	0	10	0	21	1	5	34	0	0	19	0	0	2	0
ARHGAP6	187	248	82	91	95	1	114	105	246	121	4	2	85	203	209	86	49	133	6	167	57	61	251	201	0	117	19	97	151	1	5	275	105	91	121	287	57	58	5	96	3	68	100	386	213	0	3	313	118
ARHGAP8	0	0	0	0	0	0	0	0	0	0	0	0	0	0	0	0	0	0	0	0	0	0	0	0	0	0	0	0	0	0	0	0	0	0	0	0	0	0	0	0	0	0	0	0	0	0	0	0	0
ARHGAP9	0	0	0	0	0	0	0	0	0	0	0	0	0	0	0	0	0	0	0	0	0	0	0	0	0	0	0	0	0	0	0	0	0	0	0	0	0	0	0	0	0	0	0	0	0	0	0	0	0
ARHGDIA	42	55	26	39	15	18	4	56	96	33	37	105	74	110	42	86	16	99	22	86	31	25	260	132	1	59	15	49	54	9	15	34	54	72	117	138	36	40	14	85	13	51	36	104	127	0	2	99	56
ARHGDIB	0	0	0	4	1	0	0	0	44	0	2	0	0	2	1	0	0	43	48	0	0	1	49	2	42	0	1	0	0	0	0	0	163	0	0	0	0	0	0	0	0	0	2	1	1	0	2	0	0
ARHGDIG	0	0	0	0	0	0	0	0	0	0	0	0	0	0	1	0	0	0	0	0	0	1	0	0	0	0	0	0	1	0	0	0	0	2	0	0	0	0	0	0	0	0	0	0	0	0	0	0	0
ARHGEF1	8	0	0	0	0	0	0	1	1	0	1	0	1	0	3	0	0	0	7	1	0	1	1	25	0	0	3	0	0	0	0	0	0	1	0	3	0	0	0	3	0	1	2	0	1	0	0	27	0
ARHGEF10	0	0	46	0	0	0	0	0	0	0	0	0	11	0	0	0	0	0	0	1	0	0	4	8	0	0	0	0	0	0	0	1	0	2	0	0	0	1	0	0	0	26	15	0	0	0	1	8	2
ARHGEF10L	0	0	38	0	0	0	40	7	26	0	0	0	0	36	0	0	0	1	1	4	1	0	0	27	0	37	0	0	0	11	2	1	35	10	1	0	0	0	31	0	0	0	0	0	1	1	2	0	0
ARHGEF11	1	0	0	0	0	0	0	0	0	0	0	0	1	0	0	1	0	58	0	37	0	0	0	1	0	0	1	0	8	0	0	0	0	0	1	0	0	0	0	0	0	12	0	0	0	0	1	5	0
ARHGEF12	25	0	1	0	1	11	6	6	1	1	3	0	3	157	0	1	11	78	8	7	9	34	25	25	0	0	38	0	2	0	0	0	5	0	110	12	1	0	0	14	75	56	17	31	71	1	1	18	0
ARHGEF15	0	0	0	0	0	0	0	0	0	0	0	0	0	0	0	0	0	0	0	0	0	0	0	0	0	0	0	0	0	0	0	0	0	0	0	0	0	0	0	0	0	0	0	0	0	0	0	0	0
ARHGEF16	0	0	0	0	0	0	0	5	0	0	0	0	0	0	0	0	0	0	0	0	0	0	0	0	0	0	0	0	0	0	0	0	0	0	0	0	0	0	0	0	0	0	0	0	0	0	0	0	0
ARHGEF17	15	15	4	0	0	7	11	49	23	0	1	2	1	1	1	11	0	56	45	3	2	3	109	7	0	3	1	0	0	0	1	0	0	3	0	45	7	0	0	2	0	39	3	1	119	0	1	4	1
ARHGEF18	1	0	31	0	0	0	1	30	0	1	66	0	14	0	0	0	0	11	0	1	2	2	0	3	0	45	0	0	0	0	0	0	45	2	1	0	0	0	0	0	0	0	0	1	21	0	0	32	0
ARHGEF19	0	0	0	1	0	0	0	0	1	0	0	0	0	0	0	0	0	1	0	1	0	0	0	27	0	0	0	0	0	0	0	0	0	0	0	0	0	0	0	24	0	0	0	0	0	0	0	26	0
ARHGEF2	0	0	0	0	0	0	0	0	0	0	0	0	0	0	0	0	0	0	0	0	0	0	0	0	0	0	0	0	0	0	0	0	0	0	0	0	0	0	0	0	0	0	0	0	0	0	0	0	0
ARHGEF25	0	0	0	0	0	0	0	0	0	0	0	0	0	0	0	0	0	0	0	0	0	0	0	0	0	0	0	1	0	0	0	0	11	0	0	0	0	0	0	0	0	0	0	0	0	0	0	0	0
ARHGEF26	0	0	0	0	0	0	0	0	0	0	0	0	1	0	1	0	0	0	0	0	0	38	0	0	0	0	0	0	1	1	0	1	0	7	0	0	0	0	1	0	0	0	0	2	187	0	0	0	0
ARHGEF26-AS1	0	0	0	0	0	0	0	0	0	0	0	0	0	0	0	0	0	0	0	0	0	0	1	0	0	0	0	0	0	0	0	0	0	0	0	0	0	0	0	0	0	0	0	0	0	0	0	1	0
ARHGEF28	165	12	1	21	5	4	72	26	119	16	1	4	37	19	31	11	0	25	162	116	0	60	90	6	1	2	43	3	28	33	0	0	85	69	16	0	8	4	0	10	2	66	12	101	86	0	1	162	1
ARHGEF3	6	81	73	71	1	15	0	80	15	0	60	97	3	87	39	70	130	93	37	127	46	34	96	242	3	131	23	38	107	20	20	26	54	81	47	0	15	47	6	2	23	73	50	37	99	2	5	92	61
ARHGEF33	0	1	21	1	0	0	0	13	0	0	0	0	16	0	0	0	0	0	33	29	2	10	9	10	0	48	0	0	0	0	1	0	0	9	5	19	3	0	0	0	1	0	3	33	12	0	0	0	0
ARHGEF34P	0	0	0	0	0	0	0	0	0	0	0	0	0	0	0	0	0	0	0	0	0	0	0	0	0	0	0	0	0	0	0	0	0	1	0	0	0	0	0	0	0	0	0	0	0	0	0	0	0
ARHGEF35	63	28	27	0	6	0	0	1	16	0	0	0	1	27	0	1	0	0	0	0	0	0	25	55	0	0	1	0	0	0	0	0	0	0	12	0	0	8	24	27	0	0	2	0	55	1	0	1	0
ARHGEF37	1	1	0	0	0	0	0	0	0	0	0	0	0	0	0	0	1	0	5	0	0	0	0	0	0	0	0	0	0	1	0	1	0	0	0	0	0	0	0	0	0	27	0	0	0	0	0	46	0
ARHGEF38	0	0	0	0	0	0	0	0	0	0	0	0	0	0	1	0	0	0	0	0	0	0	0	0	0	0	0	0	0	0	0	0	0	0	0	0	0	0	0	0	0	0	0	0	0	0	0	0	0
ARHGEF38-IT1	0	0	0	0	0	0	0	0	0	0	0	0	0	0	0	0	0	0	0	0	0	0	0	0	0	0	0	0	0	0	0	0	0	0	0	0	0	0	0	0	0	0	0	0	0	0	0	0	0
ARHGEF39	0	0	0	0	0	0	0	0	0	0	0	0	0	0	0	0	0	0	0	0	0	0	0	0	0	0	0	0	0	0	0	0	0	0	0	0	0	0	0	0	0	0	0	0	0	0	0	2	0
ARHGEF4	0	7	0	1	0	0	0	0	0	0	0	0	0	10	0	48	3	0	0	2	0	14	1	0	0	0	0	0	0	0	0	0	4	6	0	38	0	1	0	0	0	1	1	2	34	0	1	4	0
ARHGEF40	0	0	0	0	0	0	0	0	2	0	14	1	0	0	0	35	0	14	0	0	1	2	3	63	1	0	0	0	0	0	0	1	0	0	0	0	0	0	0	0	0	0	1	0	0	0	0	12	0
ARHGEF5	0	0	0	0	1	0	0	0	0	0	0	0	0	1	0	0	0	0	3	0	0	1	10	0	0	1	0	16	1	0	0	0	0	1	0	15	0	1	0	0	0	15	6	0	41	0	0	21	0
ARHGEF6	0	0	0	0	0	0	0	0	0	0	0	0	0	0	0	0	0	0	0	0	0	0	0	0	0	0	0	0	0	0	0	0	0	0	0	0	0	0	0	0	0	0	0	0	0	0	0	0	0
ARHGEF7	126	2	93	14	13	16	0	35	0	0	1	4	3	1	17	1	8	7	2	99	3	89	357	99	0	0	31	12	6	1	0	1	42	1	76	43	1	25	10	95	35	43	52	30	219	1	0	1	5
ARHGEF7-AS2	1	0	1	0	1	0	0	0	0	0	0	37	0	0	0	0	0	0	1	0	52	0	1	0	0	0	0	0	0	1	0	0	0	0	0	0	0	0	0	0	0	0	1	52	0	0	0	0	1
ARHGEF9	52	2	3	70	0	0	4	106	86	1	70	73	82	229	1	33	23	91	64	90	40	52	4	140	0	48	34	0	1	4	26	1	1	6	6	1	30	4	3	31	2	134	26	1	27	1	1	135	50
ARHGEF9-IT1	0	0	0	0	0	0	0	0	0	0	0	0	0	0	0	0	0	0	0	0	0	0	0	0	0	0	0	0	0	0	0	0	0	0	0	0	0	0	0	0	0	0	0	0	0	0	0	0	0
ARID1A	2	21	4	57	2	1	31	2	36	21	35	0	82	10	0	0	0	26	0	32	0	123	90	32	0	0	0	20	1	0	0	0	11	0	0	21	0	0	0	24	0	34	0	0	18	0	0	207	3
ARID1B	61	30	51	24	0	2	0	19	2	24	2	0	27	22	66	0	15	3	22	6	1	1	81	23	0	1	1	0	1	14	14	0	61	72	0	21	0	1	37	0	0	35	13	14	16	0	2	99	0
ARID2	0	0	32	5	4	1	0	33	1	1	1	0	0	0	12	2	1	0	0	2	0	2	30	62	0	5	1	0	21	0	0	0	0	0	0	1	9	0	46	0	6	5	0	22	77	0	0	2	69
ARID3A	1	4	17	1	0	1	0	0	51	0	0	0	1	0	0	0	55	0	0	0	0	0	1	140	0	0	0	0	0	0	0	0	0	0	0	0	0	0	0	0	0	0	0	1	2	0	0	14	0
ARID3B	0	0	87	0	0	0	0	0	0	0	0	0	0	0	1	0	0	0	0	0	0	0	1	0	0	16	0	1	0	0	0	0	61	0	0	0	0	0	0	0	1	10	0	0	8	0	0	0	0
ARID3C	0	0	0	0	0	0	0	0	0	0	0	0	0	0	0	0	0	0	0	0	0	0	0	1	0	0	0	0	0	0	0	0	0	0	0	0	0	0	0	0	0	0	0	0	0	0	0	0	0
ARID4A	33	44	81	4	3	43	75	116	273	160	128	1	3	5	49	67	42	53	136	43	4	3	352	329	6	131	64	35	76	213	2	117	57	117	128	67	63	238	61	31	85	415	84	46	237	3	4	228	30
ARID4B	285	457	441	177	195	73	314	254	56	161	294	88	192	178	76	261	318	243	218	393	257	336	440	858	13	224	58	114	44	27	97	63	471	504	267	172	134	180	54	57	63	544	198	228	1110	4	17	491	166
ARID5A	2	1	16	38	15	0	84	39	0	47	10	39	0	36	2	29	0	3	40	164	15	2	119	477	0	0	23	23	0	0	2	0	32	39	8	2	1	0	23	1	0	3	8	2	71	0	0	3	62
ARID5B	902	941	963	362	219	178	993	205	473	311	283	619	530	514	340	557	621	656	439	709	732	584	1046	4148	26	1125	511	305	489	682	328	377	754	757	593	345	373	358	60	184	116	2041	445	2046	1429	8	15	1011	1641
ARIH1	0	0	0	17	0	0	0	46	0	0	2	0	0	4	13	0	0	22	0	18	0	1	9	12	0	1	7	2	24	0	0	1	17	8	0	0	0	0	0	31	0	19	0	0	0	0	1	87	0
ARIH2	49	98	94	1	12	8	51	101	110	11	3	56	21	67	17	46	18	132	30	136	84	41	72	98	1	61	46	42	56	22	17	26	39	25	69	54	1	44	31	1	1	122	11	64	240	0	4	83	56
ARIH2OS	1	1	0	17	49	0	18	0	4	1	2	0	1	10	0	3	0	1	1	26	1	0	54	2	0	0	0	10	0	0	2	4	2	1	0	0	42	0	0	0	0	21	24	0	1	0	0	6	0
ARL1	288	85	148	181	133	53	9	217	51	68	161	219	107	128	115	211	60	274	96	275	266	250	265	511	8	225	116	38	127	45	55	165	358	251	295	78	53	88	176	142	110	338	132	124	217	3	5	342	61
ARL10	23	0	0	0	0	0	0	0	0	0	0	0	0	0	0	0	0	0	55	0	0	0	0	1	0	0	0	1	0	0	0	0	0	0	0	6	0	0	0	0	0	0	0	0	0	0	0	1	0
ARL11	0	29	0	0	0	0	0	0	0	0	0	0	0	1	0	0	0	0	0	0	0	0	0	1	0	0	0	0	0	0	0	0	0	0	0	0	0	0	0	0	0	0	0	0	0	0	0	0	0
ARL13A	0	0	0	0	0	0	0	0	0	0	0	0	0	0	0	0	1	0	0	0	0	0	0	0	0	0	0	0	0	0	0	0	0	0	0	0	0	0	0	0	0	0	0	0	0	0	0	0	0
ARL13B	0	49	0	0	0	0	101	1	93	0	49	1	0	18	3	0	0	47	0	40	0	1	28	115	0	0	0	6	1	109	1	48	0	12	0	0	26	1	0	1	93	0	7	1	0	0	0	130	0
ARL14	0	0	0	0	0	0	0	0	0	0	0	0	0	0	0	0	0	0	0	0	0	0	0	0	0	0	0	0	0	0	0	0	0	0	0	0	0	0	0	0	0	0	0	0	0	0	0	0	0
ARL14EP	6	104	3	28	19	15	3	62	57	5	116	23	56	54	10	60	2	82	32	131	25	119	323	503	4	5	42	48	1	1	2	0	36	38	106	161	35	172	32	2	1	141	35	73	244	1	2	152	32
ARL14EPL	0	0	0	0	0	0	0	0	0	0	0	0	0	0	0	0	0	0	0	0	0	0	0	0	0	0	0	0	0	0	0	0	0	0	0	0	0	0	0	0	0	0	0	0	0	0	0	0	0
ARL15	0	0	1	0	0	0	0	0	0	0	0	0	0	0	0	0	0	0	0	1	0	0	0	0	0	0	0	21	0	0	0	0	0	0	0	0	0	0	0	0	0	1	0	0	0	0	0	0	0
ARL16	3	28	2	32	14	34	4	29	65	69	66	0	0	20	2	0	0	0	2	6	48	23	38	34	1	1	6	0	0	0	9	0	20	70	94	12	21	1	0	1	10	3	18	22	20	0	2	84	1
ARL17A	8	0	2	10	0	2	4	0	1	0	5	12	2	15	1	0	4	4	0	1	14	16	38	66	0	11	2	0	25	0	1	0	0	8	0	1	0	0	20	0	1	2	13	11	44	0	0	5	2
ARL2	212	140	54	162	188	4	263	69	17	25	154	9	68	51	177	113	99	190	142	275	95	259	219	474	7	155	137	232	21	8	11	31	182	112	132	84	96	69	64	85	17	350	79	189	455	1	2	106	41
ARL2BP	219	38	25	197	88	36	66	97	87	273	221	119	73	84	119	21	40	117	96	183	113	112	401	384	2	113	152	107	122	87	2	119	230	143	230	40	43	50	115	169	4	384	110	188	255	4	8	373	51
ARL3	373	228	326	337	116	15	154	259	314	150	364	56	130	217	226	90	273	378	284	582	374	258	395	718	8	234	299	178	121	273	55	132	393	354	341	288	147	367	271	175	71	479	161	373	592	1	3	474	187
ARL4A	32	1	0	0	1	0	0	16	1	0	52	0	0	1	1	39	43	1	5	2	28	63	51	15	1	2	2	0	20	0	16	0	29	0	25	1	27	0	0	1	0	18	21	11	96	0	5	52	0
ARL4C	0	0	0	0	10	0	0	0	0	0	0	0	0	1	0	0	0	12	0	0	0	0	0	0	0	0	0	32	0	0	0	1	31	0	0	0	0	20	0	0	0	0	0	0	0	0	0	0	0
ARL4D	0	0	1	14	8	0	1	17	24	3	0	15	0	28	2	1	0	1	2	75	0	52	35	14	0	1	0	30	0	20	9	18	80	0	0	11	0	0	1	1	0	1	2	2	0	0	0	11	0
ARL5A	55	39	101	44	1	5	24	2	0	3	37	0	26	3	9	39	55	40	21	68	33	86	159	5	0	116	1	27	48	1	6	0	2	22	32	43	17	0	52	11	2	76	35	199	178	1	3	126	34
ARL5B	0	0	0	0	0	0	0	0	0	0	0	0	0	1	0	47	0	6	0	0	0	19	2	0	0	0	1	16	0	0	0	0	0	0	0	0	0	0	28	0	0	0	0	0	0	0	0	1	0
ARL6	9	0	31	37	0	1	1	0	0	0	0	0	0	0	0	4	4	8	0	0	16	0	31	11	0	0	0	13	0	2	0	8	0	37	0	0	0	0	0	21	9	1	3	0	0	0	4	6	1
ARL6IP1	467	256	297	445	331	13	468	275	336	274	296	206	74	67	390	300	219	408	304	406	99	387	578	978	5	37	58	93	123	267	27	78	686	150	272	82	43	231	52	43	141	273	172	312	395	0	6	258	156
ARL6IP4	188	121	113	62	66	0	92	60	140	68	341	130	65	218	110	145	200	173	156	203	50	122	344	514	3	81	13	31	30	58	29	57	251	95	151	29	19	77	59	79	11	308	45	246	323	3	1	66	64
ARL6IP5	104	159	194	82	142	62	402	286	154	339	158	222	109	263	357	192	236	178	59	457	234	200	763	856	43	282	102	256	162	221	116	203	475	186	422	143	95	112	140	86	114	445	200	625	852	1	9	559	297
ARL6IP6	0	0	0	0	12	0	0	13	1	10	0	1	0	4	14	0	0	3	2	7	6	1	9	60	0	0	0	0	2	0	11	1	14	0	0	2	1	0	0	0	6	20	0	29	51	0	0	10	1
ARL8A	0	3	1	0	3	0	2	5	0	0	1	0	1	34	1	0	0	99	5	44	4	1	10	1	0	27	1	0	8	1	0	10	0	3	0	0	0	0	1	0	0	2	1	0	0	0	0	95	13
ARL8B	70	13	12	92	31	13	39	20	7	4	5	0	9	82	46	32	14	66	151	133	59	123	79	118	1	28	65	15	8	26	12	12	125	144	16	10	14	32	0	1	0	209	44	49	31	0	5	147	10
ARL9	1	0	0	0	0	1	2	0	1	0	0	1	0	1	57	0	0	0	0	0	0	56	25	2	0	0	0	0	0	0	0	0	0	0	0	0	0	31	0	0	1	0	0	0	0	0	0	0	0
ARMC1	26	17	158	29	0	3	36	15	19	48	16	0	26	47	75	38	16	55	4	44	19	22	84	180	0	29	27	17	4	1	1	8	78	0	11	12	5	18	4	0	0	22	46	27	33	1	0	88	0
ARMC10	0	90	1	15	0	13	48	30	0	0	0	1	1	23	67	1	1	1	1	1	0	1	10	5	0	0	1	0	1	0	2	1	0	1	0	0	0	0	0	0	0	0	12	2	61	0	0	31	0
ARMC12	0	0	0	0	0	0	0	0	0	0	0	0	0	0	0	0	0	0	0	0	0	0	0	0	0	0	0	0	0	0	0	0	0	0	0	0	0	0	0	0	0	0	0	5	0	0	0	0	0
ARMC2	11	0	25	0	0	0	0	0	2	0	1	1	9	0	0	0	0	0	0	42	0	0	142	111	0	4	36	0	3	0	0	0	0	8	3	0	0	0	0	1	0	14	0	1	27	1	0	41	0
ARMC2-AS1	0	0	0	0	1	0	59	0	0	0	0	0	0	0	0	0	0	0	0	0	0	0	0	0	0	0	0	0	0	0	0	0	0	0	0	0	0	0	0	0	0	0	2	0	0	0	0	0	0
ARMC3	0	0	1	0	0	11	0	0	27	17	23	0	0	0	0	0	1	0	0	0	0	0	0	31	0	36	0	16	16	1	0	58	0	0	0	0	9	16	0	2	86	1	0	2	0	1	0	1	16
ARMC4	0	0	0	0	19	0	0	0	0	0	0	0	0	0	0	0	0	0	0	58	0	0	0	0	0	0	0	0	0	0	0	0	0	0	0	0	0	1	1	0	0	0	0	0	4	0	0	0	0
ARMC5	1	0	1	2	0	0	0	0	0	1	0	0	0	8	0	26	0	0	1	11	0	1	52	64	0	0	9	15	0	0	0	0	1	0	1	0	1	6	0	1	0	2	2	0	55	0	2	9	9
ARMC6	3	35	2	29	0	0	1	5	15	14	1	2	5	73	40	8	1	59	0	23	8	3	26	189	0	18	3	1	0	15	1	36	78	103	17	2	1	2	40	2	0	34	5	2	50	1	0	89	7
ARMC7	0	34	41	0	0	0	0	2	45	0	4	0	0	1	0	1	0	0	0	3	27	0	2	18	2	2	23	0	0	0	0	1	8	4	16	0	0	2	2	0	0	12	17	0	51	0	1	73	0
ARMC8	25	13	4	44	33	7	96	2	2	32	21	17	22	24	9	2	43	4	15	60	36	20	41	169	0	9	23	34	37	25	27	42	87	23	23	26	8	14	1	1	32	40	17	103	127	0	1	19	0
ARMC9	47	6	2	76	11	6	1	31	35	0	25	59	1	1	33	23	2	24	0	125	4	9	219	56	0	3	86	1	24	25	2	28	139	3	0	2	0	1	7	6	1	108	19	24	80	0	4	93	65
ARMCX1	17	108	90	118	70	12	65	90	54	2	3	30	14	41	80	6	59	102	170	129	98	72	205	501	2	5	29	28	8	34	27	27	112	39	127	24	2	3	1	17	2	105	33	120	99	1	0	260	34
ARMCX2	78	47	101	219	51	2	64	31	27	29	15	99	120	52	45	6	8	68	39	160	107	10	143	169	3	22	4	26	59	40	14	1	38	80	92	44	39	43	2	157	25	169	52	49	90	2	6	260	29
ARMCX3	544	263	233	557	176	79	129	122	253	188	305	214	411	249	435	38	164	357	432	371	486	207	603	1052	5	405	184	113	123	207	148	87	430	482	221	57	83	224	111	244	55	598	145	435	389	0	19	498	169
ARMCX4	3	25	5	0	12	32	157	2	21	4	111	1	152	3	101	2	1	26	35	28	78	1	53	54	0	3	21	1	1	113	28	1	60	2	23	1	15	2	130	1	2	142	10	161	90	0	2	128	1
ARMCX5	0	20	23	3	14	8	73	1	0	0	14	0	19	0	19	18	18	2	4	19	8	0	21	26	1	0	1	0	0	1	12	0	9	93	17	15	19	1	0	1	0	1	13	21	0	0	0	51	17
ARMCX5-GPRASP2	1	0	9	3	0	0	9	0	0	22	5	0	0	0	0	0	0	0	1	1	0	0	16	51	0	0	31	0	1	0	9	0	23	1	1	0	8	0	0	6	0	3	0	29	0	0	0	0	0
ARMCX6	95	2	57	37	77	1	91	73	188	25	56	90	27	5	239	113	52	81	89	103	44	61	131	58	0	5	0	3	71	13	0	5	113	3	95	23	36	8	146	41	2	93	34	9	86	0	4	70	19
ARMS2	0	0	0	0	0	0	0	0	0	0	0	0	0	0	0	0	0	0	0	0	0	0	0	0	0	0	0	0	0	0	0	0	0	0	0	0	0	0	0	0	0	0	0	0	0	0	0	0	0
ARMT1	1	1	0	29	5	0	13	1	1	0	1	0	1	0	11	1	12	0	18	13	1	39	56	73	0	0	0	1	0	0	0	8	0	17	27	29	0	0	55	0	0	44	0	0	78	0	1	82	0
ARNT	3	1	16	2	2	0	1	8	0	0	0	14	2	1	53	1	0	0	1	0	0	38	4	3	0	0	12	0	0	0	0	0	11	1	0	2	2	0	0	0	0	0	21	0	5	0	0	40	1
ARNT2	14	1	0	10	4	0	0	50	44	1	0	0	1	0	37	46	45	36	59	8	11	0	29	7	1	0	32	1	1	0	0	0	9	2	1	0	0	9	1	2	49	16	2	2	40	0	0	53	1
ARNTL	2	56	1	0	0	0	22	11	0	9	4	0	0	0	0	0	0	0	0	0	0	0	8	165	0	0	7	0	0	0	0	0	4	5	1	0	0	1	0	0	0	1	0	54	16	0	1	1	0
ARNTL2	0	0	0	0	0	0	0	0	0	0	0	0	1	0	0	0	16	1	0	0	0	0	0	0	0	0	0	0	0	0	0	0	0	0	1	0	0	0	20	0	0	0	0	0	0	0	0	0	0
ARNTL2-AS1	0	0	0	0	0	0	0	0	0	0	0	0	0	0	0	0	0	0	0	0	0	0	0	0	0	0	0	0	0	0	0	0	0	0	0	0	0	0	0	0	0	0	0	0	0	0	0	0	0
ARPC1A	1	26	20	56	37	1	111	82	71	8	8	1	9	32	59	28	103	27	80	110	17	86	48	170	2	86	33	61	2	40	2	55	214	35	47	3	18	72	11	30	36	61	59	176	146	1	0	100	7
ARPC1B	72	1	14	4	2	2	23	10	31	10	24	43	2	22	50	78	14	101	111	28	22	53	76	76	0	12	0	11	30	21	35	0	78	33	76	37	2	19	63	1	36	63	18	3	114	1	3	154	14
ARPC2	521	311	332	110	75	44	307	230	275	310	374	75	160	316	191	195	258	646	341	965	490	270	826	823	54	101	168	207	151	216	22	180	631	199	312	499	61	351	93	94	205	738	197	411	370	1	3	292	232
ARPC3	319	143	69	116	105	49	287	163	201	73	344	161	190	146	254	194	62	461	291	275	201	345	507	805	29	452	84	149	202	103	74	135	622	389	253	122	65	109	91	97	160	324	144	432	569	1	10	323	88
ARPC4	54	49	106	32	14	0	2	49	83	2	9	54	7	47	54	7	52	33	35	7	13	35	34	28	1	3	59	33	2	5	0	5	36	19	79	2	5	2	15	51	1	8	15	56	124	0	1	122	12
ARPC5	111	43	71	335	50	13	164	98	209	225	37	211	142	115	44	6	50	243	148	324	136	92	304	342	5	57	102	82	41	29	13	117	343	252	430	40	87	83	272	292	50	352	43	245	484	0	11	241	26
ARPC5L	111	5	14	6	0	0	2	82	1	80	10	4	110	10	54	2	72	5	59	185	3	137	6	88	2	56	19	11	42	23	1	2	86	51	41	2	19	10	0	51	2	136	2	6	88	1	2	243	0
ARPIN	1	0	0	0	30	0	0	0	0	16	0	2	0	0	0	6	0	0	7	0	1	1	10	37	0	0	0	0	2	0	0	1	2	1	0	0	0	1	0	0	0	2	0	0	47	0	0	0	0
ARPP19	223	135	159	149	77	20	83	118	187	114	219	12	84	153	23	207	86	283	227	282	156	61	186	380	26	71	29	154	149	5	5	138	141	262	67	80	49	274	169	113	49	314	57	329	243	0	0	225	104
ARPP21	1	0	0	10	0	0	0	0	0	0	104	0	0	0	0	1	0	0	0	4	0	0	0	0	0	14	3	0	0	0	0	0	0	0	0	1	0	0	0	0	0	0	0	0	0	0	0	0	0
ARR3	0	0	0	0	0	0	0	0	0	0	0	0	0	0	0	0	0	0	0	0	0	0	0	0	0	0	0	0	0	0	0	0	0	0	0	0	0	0	0	0	0	0	0	0	0	0	0	0	0
ARRB1	1	0	0	0	0	0	0	0	0	0	1	1	0	0	1	0	0	0	0	0	0	13	15	0	0	0	0	49	0	0	0	0	0	0	0	0	0	0	0	0	1	0	8	27	0	0	0	0	0
ARRB2	1	2	2	0	0	4	1	0	7	15	6	2	1	17	0	2	0	41	0	60	0	21	10	46	0	34	5	10	47	51	0	0	3	17	0	0	5	21	26	15	0	13	1	31	70	0	0	69	1
ARRDC1	0	0	4	0	0	0	0	1	80	0	24	13	0	0	0	0	7	15	0	0	0	0	1	75	0	0	0	0	0	2	0	0	5	1	15	0	2	0	0	0	1	0	3	21	22	0	0	0	0
ARRDC1-AS1	0	0	0	1	6	0	0	0	58	0	32	0	1	1	0	33	0	17	1	0	1	5	23	63	0	1	1	0	2	11	0	0	0	0	60	6	0	0	0	14	0	49	1	20	19	0	0	1	0
ARRDC2	55	0	0	12	1	0	1	1	0	0	0	2	0	1	1	0	6	0	0	1	0	1	19	1	0	2	26	3	0	0	0	0	0	0	109	104	9	3	59	0	1	2	1	7	27	0	0	19	0
ARRDC3	5	1	44	95	1	3	1	28	19	35	51	18	4	9	50	19	8	10	1	34	108	48	89	52	5	33	2	0	5	7	2	2	102	65	11	55	3	28	9	21	4	26	17	29	53	1	0	96	9
ARRDC3-AS1	0	1	4	0	0	0	0	0	0	0	0	0	0	0	0	37	0	19	0	0	0	0	1	1	0	0	0	0	0	13	9	0	22	0	0	16	0	16	0	0	0	0	0	0	1	0	0	0	0
ARRDC4	0	0	32	0	0	0	0	8	0	0	0	0	0	0	0	0	0	0	0	0	0	0	0	0	0	0	0	0	0	0	0	0	0	0	0	0	0	0	0	0	0	0	0	56	0	0	0	1	0
ARRDC5	0	0	0	0	0	0	0	0	0	0	0	0	0	0	0	0	0	0	0	0	0	0	0	0	0	0	0	0	0	0	0	0	0	0	0	0	0	0	0	0	0	0	0	0	0	0	0	0	0
ARSA	12	46	0	1	26	0	41	32	0	1	0	1	3	34	1	1	6	15	18	4	5	3	15	59	0	1	1	1	2	0	0	0	5	11	2	0	1	0	6	0	1	28	8	27	1	0	0	3	0
ARSB	1	0	2	1	10	1	0	0	0	0	0	1	0	4	0	1	1	0	8	0	1	0	41	2	0	0	0	0	1	0	0	1	0	0	0	0	0	35	0	0	0	2	5	11	1	0	0	0	1
ARSD	131	62	0	1	0	0	0	58	0	0	4	0	0	6	2	1	0	1	16	1	1	0	30	3	0	1	1	0	21	10	0	0	0	102	19	2	0	1	1	104	0	30	0	0	133	0	1	2	10
ARSE	0	0	0	0	0	0	0	0	0	0	0	0	0	0	0	0	0	0	0	0	0	0	0	0	0	0	0	0	0	0	0	0	0	0	0	0	0	0	0	0	0	0	0	0	0	0	0	0	0
ARSG	1	6	0	3	0	0	2	0	0	4	0	1	2	1	1	0	1	0	2	0	0	25	0	6	0	0	4	0	0	0	8	2	0	0	19	3	0	15	0	56	0	0	0	0	15	0	0	3	19
ARSI	0	0	0	0	0	0	0	0	0	0	0	0	0	0	0	0	0	0	0	0	0	0	0	0	0	0	0	0	0	0	0	0	0	0	0	0	0	0	0	0	0	0	0	0	0	0	0	0	0
ARSJ	0	0	0	0	0	0	0	0	0	0	0	0	0	0	0	0	0	0	0	0	0	0	0	0	0	0	0	0	0	0	0	0	0	0	0	0	0	0	0	0	0	0	0	0	0	0	0	0	0
ARSK	0	0	0	0	0	0	0	0	0	0	24	0	0	0	1	0	1	0	0	32	19	0	27	1	0	1	0	0	1	46	11	40	2	0	18	0	0	0	0	0	0	29	0	0	37	0	0	0	0
ART3	0	0	0	0	0	0	0	0	0	0	0	0	0	0	0	0	0	0	0	0	0	0	0	0	0	0	0	0	0	0	0	0	0	0	0	0	0	0	0	0	0	0	0	0	0	0	0	0	0
ART4	0	0	0	0	0	0	0	0	0	0	0	0	0	0	0	0	0	0	0	0	0	0	0	0	0	0	0	0	0	0	0	0	0	0	0	0	0	0	0	0	0	0	0	0	0	0	0	0	0
ART5	0	0	0	0	0	0	0	0	0	0	0	0	1	1	0	0	0	0	0	0	0	0	0	69	0	0	0	0	0	0	0	0	1	0	0	0	0	0	0	0	0	0	0	0	0	0	0	0	0
ARTN	0	0	0	0	0	0	0	0	0	0	0	0	0	0	0	0	0	0	0	0	0	0	0	0	0	0	0	0	0	0	0	0	0	0	0	0	0	0	0	0	0	0	0	0	0	0	0	0	0
ARV1	75	28	1	76	0	2	20	4	1	12	21	30	18	21	28	1	34	2	81	29	91	28	22	179	0	1	2	15	25	2	6	67	31	132	0	1	16	3	0	27	96	28	21	0	132	0	1	125	20
ARVCF	22	0	0	0	0	0	0	0	0	0	0	0	0	0	0	0	0	16	1	0	8	0	0	5	0	1	0	0	0	0	0	0	0	0	0	0	0	0	0	0	0	0	0	0	0	0	0	0	0
ARX	0	0	0	0	0	0	0	0	0	0	0	0	0	0	0	0	0	0	0	0	0	0	0	0	0	0	0	0	0	0	0	0	0	0	0	0	0	0	0	0	0	0	0	0	0	0	0	0	0
AS3MT	0	0	0	0	0	0	0	0	0	0	0	0	0	0	0	0	0	0	0	0	0	0	0	0	0	0	0	0	0	0	0	0	0	0	0	0	0	0	0	0	0	0	0	0	0	0	0	0	0
ASAH1	382	436	65	434	211	58	403	317	305	274	212	96	135	233	287	161	92	276	268	318	178	298	379	486	6	226	150	262	152	63	90	105	636	292	347	39	34	185	83	135	178	442	165	246	391	0	11	482	116
ASAH2	0	0	0	0	0	0	0	0	0	0	0	0	0	0	0	0	0	0	0	0	0	0	0	0	0	0	0	0	0	0	0	0	0	0	0	0	0	0	0	0	0	0	0	0	0	0	0	0	0
ASAH2B	0	0	1	0	0	0	0	0	0	0	0	0	0	0	0	0	0	0	0	0	0	0	0	0	0	0	0	1	0	0	1	0	0	0	0	0	0	0	0	0	0	0	0	0	0	0	0	0	0
ASAP1	177	19	125	18	36	6	48	70	5	57	18	14	0	25	164	1	45	10	2	30	23	48	101	30	2	87	0	0	0	2	0	0	49	2	42	47	5	2	0	11	32	102	4	2	53	2	0	23	0
ASAP1-IT1	0	0	0	0	0	0	0	0	0	0	0	0	0	0	0	0	0	0	0	0	0	0	0	0	0	0	0	0	0	0	0	0	0	0	0	0	0	0	0	0	0	0	0	0	0	0	0	0	0
ASAP1-IT2	0	0	0	0	0	0	0	0	0	0	0	0	0	0	0	0	0	0	0	0	0	0	0	0	0	0	0	0	0	0	0	0	0	0	0	40	0	0	0	0	0	0	0	0	0	0	0	0	0
ASAP2	8	9	103	3	9	4	31	56	21	3	8	16	1	12	2	34	0	90	5	65	18	4	136	22	0	52	3	39	3	0	3	3	69	46	3	5	43	36	1	2	16	2	51	2	160	4	4	226	1
ASAP3	0	0	0	0	13	0	0	0	0	45	0	0	0	0	0	0	0	0	0	0	0	0	0	2	0	0	0	0	0	0	0	0	0	19	0	0	0	0	0	0	0	0	0	0	0	0	0	0	12
ASB1	59	0	2	3	2	0	101	4	3	1	1	0	0	2	80	1	21	3	1	2	0	10	66	31	1	4	4	15	1	1	0	1	60	46	0	1	1	10	1	11	1	49	1	118	144	0	1	32	0
ASB11	0	0	0	0	0	0	3	0	0	0	0	0	0	0	0	0	0	0	0	0	1	0	0	0	0	0	0	0	0	0	0	0	0	0	0	0	0	0	0	0	0	0	0	0	0	0	0	0	0
ASB12	0	0	0	0	0	0	0	0	0	0	0	0	0	0	0	0	0	0	0	0	0	0	0	0	0	0	0	0	0	0	0	0	0	0	0	0	0	0	0	0	0	0	0	0	0	0	0	0	0
ASB13	1	0	0	0	4	18	2	9	6	55	24	6	0	1	6	1	1	22	1	4	1	21	29	22	0	7	36	0	1	0	1	1	42	2	0	0	0	1	0	0	0	76	11	6	13	1	0	9	12
ASB14	0	0	0	1	0	0	0	0	0	0	0	0	0	0	0	0	0	0	0	0	1	0	0	0	0	0	15	0	0	0	0	0	0	0	0	0	0	0	0	0	0	0	0	0	0	0	0	0	0
ASB15	0	0	0	0	0	0	0	0	0	0	0	0	0	0	0	0	0	0	0	0	0	0	0	0	0	0	0	0	0	0	0	0	0	0	0	0	0	0	0	0	0	0	5	0	0	0	0	0	0
ASB16	0	98	0	1	0	0	0	40	0	0	6	0	0	10	0	0	0	0	27	8	0	0	0	0	0	0	0	0	3	0	3	0	1	0	0	0	0	0	1	0	0	0	0	0	1	0	0	1	0
ASB16-AS1	39	0	5	0	10	1	2	64	0	27	2	5	0	0	2	34	1	3	3	8	0	0	33	58	0	1	1	0	1	17	1	0	2	0	0	33	4	12	0	1	0	15	2	0	34	0	0	15	0
ASB17	0	0	0	0	0	0	0	0	0	0	0	0	0	0	0	0	0	0	0	0	0	0	0	0	0	0	0	0	0	0	0	0	0	0	0	0	0	0	0	0	0	0	0	0	0	0	0	0	0
ASB18	0	0	0	0	0	0	0	0	0	0	0	0	0	0	0	0	0	0	0	0	0	0	0	0	0	0	0	0	0	0	0	0	0	0	0	0	0	0	0	0	0	0	0	0	0	0	0	0	0
ASB2	0	0	0	0	0	0	0	0	0	0	0	0	0	0	0	0	0	0	4	0	0	0	0	0	0	0	0	0	0	0	0	0	0	0	0	0	0	0	0	0	0	0	0	0	0	0	0	0	0
ASB3	0	0	2	10	3	0	0	1	1	5	11	7	2	22	0	6	0	15	1	1	11	1	1	19	0	16	0	19	1	1	0	0	0	0	4	0	1	27	0	5	0	0	0	29	1	0	0	40	0
ASB4	0	0	57	14	1	12	0	2	1	2	97	5	1	8	1	0	21	37	11	16	5	0	18	27	0	0	0	9	2	0	0	0	1	0	5	0	0	1	0	0	3	16	4	6	12	0	0	5	15
ASB5	0	0	1	0	0	0	0	0	0	0	0	0	0	0	0	1	1	34	0	0	0	0	0	0	0	0	0	0	0	0	0	0	0	0	0	0	9	0	0	0	0	0	0	0	0	0	0	0	0
ASB6	3	0	51	1	1	1	3	1	0	39	0	0	1	0	9	1	1	1	2	19	0	3	53	3	2	1	1	1	0	0	0	11	3	66	16	0	0	2	1	0	0	0	1	1	3	0	0	3	0
ASB7	1	0	41	0	0	0	1	7	0	0	0	2	46	0	0	0	0	0	0	11	24	0	0	2	1	41	12	0	0	0	16	0	1	0	0	0	0	0	0	0	0	31	34	27	0	0	1	0	0
ASB8	110	67	45	127	37	0	38	57	89	43	34	34	88	25	9	109	42	12	4	75	79	99	105	419	1	4	11	60	2	3	68	29	113	101	134	1	8	66	3	3	2	228	16	85	81	1	2	32	0
ASB9	0	0	0	0	0	0	0	0	0	0	0	0	0	0	0	0	0	0	0	0	0	0	0	0	0	0	0	0	0	0	0	0	0	0	0	0	0	0	0	0	0	0	0	0	0	0	0	0	0
ASB9P1	0	0	0	0	0	0	0	0	0	0	0	0	0	0	0	0	0	0	0	0	0	0	0	0	0	0	0	0	0	0	0	0	0	0	0	0	0	0	0	0	0	0	0	0	0	0	0	0	0
ASCC1	0	0	3	20	0	4	0	2	1	69	3	0	1	1	2	10	3	1	42	65	0	33	7	54	1	0	1	67	3	4	0	24	16	32	0	3	0	3	19	0	0	57	17	53	43	0	0	17	1
ASCC2	19	10	44	1	12	0	34	0	27	20	5	1	1	31	1	0	0	22	7	36	1	52	3	26	1	3	20	0	2	1	2	42	51	3	58	2	10	16	0	52	0	99	19	16	74	0	0	106	5
ASCC3	273	33	124	126	95	0	25	65	38	109	122	26	26	6	75	164	155	7	39	66	12	13	116	58	0	61	6	0	1	57	28	3	170	13	51	57	7	1	2	60	33	60	67	69	90	0	2	207	83
ASCL1	0	0	0	0	0	0	0	0	0	0	0	0	0	0	0	0	0	0	0	0	0	0	0	0	0	0	0	0	0	0	0	0	0	0	0	0	0	0	0	0	0	0	0	0	0	0	0	0	0
ASCL2	0	0	0	0	0	0	0	0	0	0	0	0	0	0	0	0	0	0	0	0	0	0	0	0	0	0	0	0	0	0	0	0	0	0	0	0	0	0	0	0	0	0	0	0	0	0	0	0	0
ASCL5	0	0	0	0	0	0	0	0	0	0	0	0	0	0	0	0	0	0	0	0	0	0	0	0	0	0	0	0	0	0	0	0	0	0	0	0	0	0	0	0	0	0	0	0	0	0	0	1	0
ASF1A	16	0	0	39	7	10	0	27	0	0	0	6	1	1	0	2	8	21	18	1	2	24	47	37	0	31	13	50	0	0	0	0	143	9	12	23	0	0	1	10	0	54	17	6	73	0	0	33	0
ASF1B	0	0	0	0	0	0	0	3	0	0	0	0	1	0	0	2	0	0	1	0	0	10	1	0	0	0	34	0	1	57	0	0	0	1	0	0	1	0	0	0	0	0	0	0	1	0	0	0	0
ASGR1	0	0	0	0	0	0	0	0	0	0	0	0	0	0	0	0	0	0	0	0	0	0	0	0	0	0	0	0	0	0	0	0	0	0	0	0	0	0	0	0	0	0	0	0	0	0	0	0	0
ASGR2	0	0	0	0	0	0	0	0	0	0	0	0	0	0	0	0	0	0	0	0	0	0	0	0	0	0	0	0	0	0	0	0	0	0	0	0	0	0	0	0	0	0	0	0	0	0	0	0	0
ASH1L	106	97	184	178	11	28	57	131	33	41	30	39	29	165	142	79	53	136	39	166	49	34	89	103	32	16	48	61	16	19	10	58	93	98	69	82	48	74	120	54	24	448	39	69	265	1	6	266	28
ASH1L-AS1	0	0	0	0	1	0	7	0	0	1	55	53	4	72	1	1	0	0	40	0	1	0	1	2	0	0	1	3	0	0	0	20	1	16	0	1	0	0	0	2	0	6	23	11	76	0	0	1	0
ASH2L	92	1	1	7	1	2	109	17	16	14	31	0	9	46	19	1	0	55	0	10	50	51	8	87	0	10	0	24	33	0	0	2	15	17	22	0	1	27	1	16	19	64	15	2	57	0	3	114	1
ASIC1	0	0	0	0	0	0	0	0	0	0	0	0	0	0	0	0	0	0	0	0	0	0	0	0	0	0	0	0	0	28	0	0	0	0	1	0	0	0	0	0	0	0	0	0	0	0	0	0	0
ASIC2	53	0	1	0	0	0	0	0	1	0	0	0	0	1	0	0	0	26	0	7	0	0	0	0	0	1	65	0	0	0	0	0	0	0	1	0	25	5	0	0	0	0	0	1	0	0	0	0	0
ASIC3	0	3	2	1	4	0	96	1	1	0	1	0	3	89	0	1	0	0	34	0	0	0	3	274	0	0	2	0	1	0	0	0	0	0	0	0	5	0	1	1	0	0	22	0	1	1	0	2	0
ASIC4	0	0	0	0	0	0	0	0	0	0	1	0	0	0	0	0	0	0	0	0	0	0	0	0	0	0	0	0	0	0	0	0	0	0	0	0	0	0	0	0	0	0	0	0	0	0	0	0	0
ASIP	0	0	0	0	0	0	0	0	0	0	0	0	0	0	0	0	0	0	0	1	0	0	0	0	0	0	0	0	0	0	0	0	0	0	0	0	0	0	0	0	0	0	0	0	0	0	0	2	0
ASL	8	3	4	5	64	0	167	55	69	4	15	0	2	38	82	0	84	102	29	160	89	9	120	21	0	2	35	9	58	0	20	68	186	11	17	24	6	2	11	44	0	191	24	6	162	0	0	39	65
ASNA1	190	12	62	2	41	20	33	29	28	14	82	1	32	31	121	8	4	6	13	81	49	64	110	211	3	40	3	4	65	30	1	38	151	8	143	1	20	70	2	4	30	250	12	24	192	0	2	74	36
ASNS	66	66	37	61	0	6	0	27	48	23	26	0	21	0	78	0	1	2	3	81	12	38	95	22	1	13	0	0	42	2	0	2	26	23	0	50	0	1	1	1	0	66	11	44	21	0	0	12	0
ASNSD1	48	48	121	61	50	5	4	97	490	81	46	8	34	1	34	13	116	51	104	50	176	107	104	364	6	96	7	31	9	2	5	0	207	26	57	157	32	47	34	10	0	154	31	55	292	0	8	111	4
ASPA	0	0	0	0	0	0	0	0	0	0	0	0	0	0	0	0	0	0	0	0	0	0	0	0	0	0	0	0	0	0	0	0	0	0	0	0	0	0	0	0	0	0	0	0	0	0	0	0	0
ASPDH	2	16	2	172	1	0	81	5	3	62	183	3	63	127	5	11	55	9	223	127	6	41	140	178	4	3	4	8	48	1	4	6	105	10	127	0	37	3	41	138	40	58	5	44	141	0	0	10	8
ASPG	0	0	0	0	0	0	0	0	1	0	0	0	0	0	0	0	0	0	0	0	34	0	0	0	0	0	0	0	0	0	4	0	0	0	0	0	0	0	0	0	0	0	0	0	1	0	0	0	0
ASPH	19	147	221	35	46	2	22	88	12	38	80	29	5	62	14	34	77	122	96	142	57	61	132	428	2	16	22	91	88	73	2	14	72	43	103	86	26	8	29	12	11	79	35	146	257	1	5	161	129
ASPHD1	24	0	50	54	15	0	0	1	23	6	13	20	23	21	6	87	13	63	44	25	41	67	56	109	0	24	2	13	19	1	8	3	130	35	60	37	1	20	47	56	19	23	15	25	112	0	2	55	1
ASPHD2	1	31	64	15	7	7	0	0	40	7	0	0	1	2	44	1	0	0	1	1	6	120	9	4	2	10	1	1	0	0	13	1	2	1	0	2	1	0	23	34	0	0	1	42	0	0	0	52	0
ASPM	0	0	0	0	0	0	0	0	0	0	0	0	0	0	0	0	0	0	0	0	0	0	0	0	0	0	0	0	0	0	0	0	0	0	0	0	0	0	0	0	0	0	0	0	0	0	0	0	0
ASPN	0	0	0	0	0	0	0	0	0	0	0	0	0	0	0	0	0	0	0	0	0	0	0	0	0	0	0	0	0	0	0	0	0	0	0	0	0	0	28	0	0	0	0	0	0	0	0	0	0
ASPRV1	0	1	58	3	0	4	1	0	0	0	0	0	3	0	1	0	0	2	40	0	0	0	52	9	0	0	0	0	0	0	0	0	0	53	1	0	0	0	0	0	0	0	7	0	0	0	0	6	0
ASPSCR1	1	80	2	0	0	0	1	3	0	33	6	61	1	0	0	0	0	1	70	60	32	12	5	2	3	0	1	1	1	1	0	0	72	4	6	0	0	1	47	69	24	2	1	0	2	0	0	4	0
ASRGL1	133	172	2	119	110	0	3	63	38	36	93	61	36	21	2	100	44	129	200	357	66	228	119	312	3	73	3	47	143	125	7	1	229	35	46	72	58	62	5	3	0	317	4	77	141	0	1	68	2
ASS1	2	2	1	33	22	0	0	20	0	29	1	1	0	3	3	0	0	1	9	1	2	7	25	149	0	2	9	0	0	0	0	0	3	2	2	0	0	0	0	32	7	2	3	17	26	0	0	0	6
ASTE1	16	0	0	1	0	0	0	0	0	0	0	0	0	15	1	1	0	1	0	6	0	1	42	0	1	0	1	0	0	0	0	0	4	9	0	0	0	0	0	0	0	38	0	0	0	0	0	49	2
ASTN1	1	0	1	0	6	0	42	0	0	0	0	0	0	0	0	0	0	1	1	0	0	0	0	13	1	0	0	0	0	0	0	0	0	0	0	0	0	0	0	0	0	0	0	0	0	0	1	0	18
ASTN2	1	1	0	33	0	1	3	2	37	3	2	1	0	2	1	1	0	44	1	2	0	0	4	34	0	0	0	0	0	0	2	0	0	0	0	0	1	0	0	0	0	2	7	2	2	0	1	0	0
ASTN2-AS1	0	0	0	0	0	0	0	0	0	0	0	0	0	0	0	0	0	0	0	0	0	0	0	0	0	0	2	0	0	0	0	0	0	0	0	0	0	0	0	0	0	0	0	0	0	0	0	0	0
ASUN	4	81	66	0	41	4	33	60	12	0	14	0	0	29	51	3	0	22	1	1	3	2	37	99	1	0	15	1	0	1	0	5	1	0	26	0	31	7	1	0	0	8	4	0	22	0	2	30	10
ASXL1	2	0	31	0	1	0	0	119	3	1	6	0	0	1	0	1	0	2	0	6	0	0	1	0	0	0	0	2	2	0	0	0	1	0	0	0	0	0	0	1	0	1	0	1	123	0	0	104	0
ASXL2	68	76	99	1	65	0	0	40	3	2	27	0	1	66	18	0	26	103	91	20	2	1	31	14	0	42	0	0	0	1	69	0	44	0	34	2	20	1	90	1	50	109	16	3	24	0	0	91	0
ASXL3	0	0	0	0	0	0	0	0	0	0	0	0	0	0	0	0	0	0	11	0	0	0	0	16	0	0	0	0	0	0	0	0	0	0	0	0	0	0	0	0	0	0	0	0	0	0	0	0	0
ATAD1	19	20	19	9	40	6	13	7	24	27	123	14	13	10	7	30	6	7	20	28	28	35	56	170	2	22	21	6	8	11	2	1	71	21	11	6	17	10	7	0	16	81	4	67	52	0	1	39	1
ATAD2	271	58	65	137	61	4	155	36	3	66	45	11	3	20	5	9	0	2	6	158	36	5	62	301	1	0	1	1	22	218	0	86	178	148	3	11	1	213	36	1	2	42	17	42	97	0	4	156	0
ATAD2B	0	0	77	12	22	0	0	1	1	1	0	0	0	1	1	10	0	6	0	17	1	1	32	23	0	2	1	0	2	0	0	0	33	0	35	0	12	0	26	0	0	1	7	11	80	0	2	152	0
ATAD3A	1	0	0	0	0	0	1	1	0	0	0	1	0	0	0	0	0	0	1	2	0	1	0	10	0	0	1	0	0	0	0	1	1	24	0	0	0	0	0	0	0	0	0	0	0	0	0	6	0
ATAD3B	0	1	0	0	0	0	0	0	0	1	0	0	1	0	0	0	0	1	0	0	0	0	15	1	0	1	0	0	0	0	0	0	0	14	0	0	0	1	0	0	1	0	0	0	1	0	0	1	0
ATAD3C	2	1	0	2	0	0	0	0	0	0	1	0	0	0	1	0	0	0	1	10	7	0	12	14	0	0	1	0	1	2	0	0	1	1	1	0	0	0	0	0	0	0	0	2	1	0	0	1	0
ATAD5	0	0	0	0	0	0	0	0	0	0	0	0	1	1	0	0	0	0	0	0	0	0	0	0	0	0	0	1	0	1	0	0	0	38	0	1	0	0	0	0	0	15	27	0	38	0	0	14	0
ATAT1	1	18	45	0	20	0	27	0	16	1	9	1	29	33	3	28	26	12	1	6	27	21	23	42	0	21	1	22	0	46	0	2	131	76	50	0	0	1	0	5	2	4	13	4	88	0	1	19	27
ATCAY	194	222	5	149	18	16	3	186	194	4	8	45	12	41	171	3	152	74	198	297	106	36	389	179	7	62	76	110	15	27	26	31	206	89	70	78	42	40	2	2	62	313	59	191	92	3	10	465	6
ATE1	218	7	34	133	2	1	106	53	6	93	2	0	67	28	139	2	72	87	2	133	98	48	108	45	0	52	1	29	3	7	2	93	167	3	28	99	28	4	1	2	1	3	53	100	146	0	2	66	7
ATE1-AS1	0	0	0	0	0	0	0	0	0	0	0	0	0	0	0	0	0	0	0	0	0	0	0	0	0	0	0	0	0	0	0	0	0	0	0	0	0	0	0	0	0	0	0	0	0	0	0	0	0
ATF1	23	32	62	1	0	5	0	1	42	0	14	28	0	56	1	0	1	47	3	66	0	28	104	58	0	68	1	16	0	0	0	13	41	0	65	0	0	1	18	1	0	0	4	50	10	0	0	1	1
ATF2	73	26	2	2	3	2	1	92	2	122	47	0	37	3	7	14	1	35	6	99	34	2	34	87	1	21	2	10	0	5	14	0	39	44	43	0	12	9	46	0	38	47	22	12	128	1	4	44	1
ATF3	0	0	0	0	46	0	8	0	0	0	0	0	0	0	0	0	0	0	1	0	1	0	0	2	0	0	0	1	1	0	0	0	38	39	2	0	0	61	0	0	0	0	0	1	12	1	0	36	0
ATF4	170	8	120	86	26	3	105	35	74	3	69	19	15	21	91	177	59	99	26	139	46	14	106	216	0	47	38	19	31	2	25	37	69	30	37	1	4	12	1	43	81	49	13	65	133	1	3	53	5
ATF5	111	1	1	0	0	0	2	3	0	1	1	1	1	23	2	4	0	5	1	29	2	7	55	4	1	0	1	2	2	14	7	0	1	1	4	3	24	99	1	0	0	1	0	6	29	0	1	1	1
ATF6	19	117	75	56	0	0	93	27	27	53	23	142	30	5	89	22	40	4	62	101	49	63	320	79	0	12	48	21	32	29	7	0	24	33	92	2	6	12	0	39	0	35	17	26	86	0	1	72	24
ATF6B	3	0	0	2	6	0	3	0	7	1	4	1	0	1	12	0	0	0	15	0	10	2	0	4	0	0	12	0	2	0	3	0	35	1	0	14	0	0	0	1	6	11	0	4	41	0	0	9	0
ATF7	0	0	1	1	1	0	1	1	0	0	0	0	0	0	1	0	0	2	10	1	0	0	31	1	0	0	36	0	0	0	0	0	0	0	13	0	0	0	0	0	0	0	2	24	1	1	2	4	34
ATF7IP	35	84	36	0	1	26	12	39	51	26	4	31	3	76	1	33	27	14	10	70	12	1	26	29	0	0	22	50	14	18	0	11	79	2	61	10	29	2	41	1	4	17	24	30	6	0	4	155	2
ATF7IP2	0	7	2	16	3	1	1	0	0	5	8	1	1	22	0	1	0	8	0	47	3	79	3	11	0	3	0	11	0	0	0	1	22	0	3	8	0	8	0	9	0	30	0	3	0	0	0	58	14
ATG10	104	1	1	1	0	0	35	75	55	0	2	0	1	1	84	27	1	2	56	97	37	19	50	59	2	0	20	0	0	2	0	1	0	0	1	1	0	0	1	0	3	1	24	60	1	0	1	66	0
ATG101	25	0	3	34	2	7	95	1	2	21	56	13	45	2	5	4	0	40	38	39	8	12	26	91	3	56	3	28	2	1	2	30	82	4	27	0	8	20	1	2	20	76	31	4	32	0	1	5	1
ATG12	27	23	57	147	9	27	13	8	67	54	39	24	41	14	84	85	98	118	49	233	48	31	297	464	2	66	67	41	6	60	0	48	19	55	67	4	13	35	23	2	0	68	43	6	156	0	0	165	2
ATG13	5	15	17	7	43	40	7	21	1	0	60	22	62	23	56	56	29	44	6	157	5	29	156	72	2	74	13	17	9	6	0	29	79	54	8	3	10	3	2	1	1	145	59	74	130	1	1	78	34
ATG14	67	2	147	9	4	0	2	1	127	0	1	35	43	62	43	16	2	1	47	2	55	1	218	25	0	94	3	120	1	0	0	68	1	75	107	0	9	0	0	122	1	10	25	32	199	0	0	211	15
ATG16L1	0	0	1	0	0	0	6	0	0	0	1	0	1	0	0	0	0	0	7	9	0	0	22	0	0	8	0	0	0	1	0	0	0	6	0	0	0	0	0	9	0	0	4	0	24	0	0	0	0
ATG16L2	1	0	0	0	0	0	0	36	0	0	0	0	0	0	31	0	0	0	11	0	1	0	0	15	0	0	0	0	0	1	0	0	0	69	0	0	10	0	0	0	0	0	0	0	0	0	0	19	0
ATG2A	1	0	0	0	1	0	1	42	2	1	0	4	48	0	0	0	1	0	1	1	1	76	1	4	0	0	0	0	1	2	1	1	11	2	0	0	7	0	0	0	0	1	10	1	7	0	0	47	0
ATG2B	1	1	22	3	1	0	34	1	0	0	0	0	4	0	93	1	0	42	3	0	2	8	1	5	0	0	0	3	1	0	0	1	3	11	0	8	0	36	1	1	0	75	8	6	1	0	2	3	0
ATG3	129	23	33	86	18	14	95	9	49	7	115	5	45	3	55	11	38	119	139	71	122	130	162	420	3	67	48	153	3	61	0	4	47	8	181	2	36	87	77	36	105	219	52	164	177	1	3	47	80
ATG4A	14	33	0	0	25	0	0	27	0	19	0	39	0	12	0	0	6	0	8	39	14	7	40	4	0	0	0	1	0	0	0	0	24	32	31	44	3	0	0	14	0	25	45	0	13	0	0	65	0
ATG4B	0	53	1	26	3	0	13	1	51	106	0	0	98	14	62	0	13	3	2	70	23	5	28	114	0	2	12	29	36	1	18	3	38	18	83	0	0	67	3	4	30	70	2	11	6	0	2	91	2
ATG4C	1	9	0	8	0	0	0	3	35	0	5	0	0	6	10	0	18	1	0	1	0	0	14	8	0	26	0	32	0	28	0	0	0	3	79	20	28	0	0	0	0	0	10	0	0	0	0	28	0
ATG4D	0	0	0	0	0	0	1	0	0	0	0	0	0	0	0	0	0	0	0	0	0	0	0	0	0	0	1	0	0	0	0	0	0	4	0	0	0	1	0	0	0	0	0	0	0	0	0	0	0
ATG5	7	7	0	10	33	0	1	1	6	1	17	13	2	0	3	11	2	4	0	4	28	21	43	29	1	0	3	1	0	20	12	19	4	42	0	0	1	11	1	0	30	54	3	3	75	0	1	6	0
ATG7	36	0	1	4	1	0	1	0	1	1	0	0	0	1	36	0	19	1	0	32	16	33	9	2	0	0	0	0	0	0	1	0	1	0	0	9	0	15	0	0	1	51	0	0	3	0	0	9	0
ATG9A	5	0	1	1	0	0	2	9	3	11	2	0	2	0	1	0	0	44	1	38	9	7	113	9	0	2	11	5	0	2	1	1	26	0	80	11	0	0	2	13	0	156	1	43	13	0	0	48	0
ATG9B	0	1	1	0	0	0	0	1	0	0	0	0	0	0	0	0	0	6	0	4	0	0	1	0	0	0	0	1	1	4	0	0	0	1	0	28	3	1	0	0	0	5	0	0	1	0	0	0	0
ATHL1	0	0	0	0	0	0	0	0	0	0	0	0	0	0	0	0	0	0	0	0	0	0	0	0	0	0	0	0	0	0	0	0	0	0	0	0	0	0	0	0	0	0	0	0	0	0	0	0	0
ATIC	129	17	194	26	2	0	0	45	3	1	90	3	18	27	199	33	1	59	36	157	97	32	131	143	1	25	1	27	26	0	28	1	33	16	48	16	5	7	3	1	1	41	1	26	49	0	2	107	8
ATL1	16	19	0	101	0	17	85	23	6	14	0	0	3	103	155	1	4	28	2	129	48	1	159	116	2	7	26	13	7	0	1	2	28	1	57	0	10	2	0	106	29	78	40	108	119	1	0	39	0
ATL2	61	0	2	60	0	0	2	8	3	0	4	6	0	8	0	12	3	57	1	4	4	17	16	18	0	2	22	6	12	1	9	0	2	64	4	0	6	24	1	0	0	56	20	109	4	0	0	7	0
ATL3	29	1	3	13	0	3	4	28	3	20	3	10	20	1	3	0	16	11	68	76	7	44	479	30	0	1	4	10	0	34	0	2	6	146	1	0	0	2	0	0	0	77	10	2	29	0	16	14	7
ATM	267	24	28	51	37	17	29	46	52	1	47	52	6	61	63	52	1	65	7	64	26	31	57	138	3	4	11	92	8	0	21	10	44	65	47	77	42	33	3	1	15	48	31	234	86	0	6	215	0
ATMIN	189	21	1	13	12	0	79	144	103	29	5	6	1	0	2	1	2	47	118	128	31	112	10	41	0	1	2	0	37	2	23	0	138	29	9	0	28	35	0	0	0	51	42	75	114	2	2	91	0
ATN1	1	1	0	5	0	0	7	0	0	0	3	4	1	5	4	0	8	4	1	7	3	0	40	4	0	4	0	2	0	2	0	0	16	4	5	0	0	4	3	0	0	11	0	4	0	0	0	6	0
ATOH7	0	0	0	0	0	0	0	0	0	0	0	0	0	0	0	0	0	0	0	0	0	0	0	0	0	0	0	0	0	0	0	0	0	0	0	0	0	0	0	0	0	0	0	0	0	0	0	0	0
ATOH8	0	0	0	0	0	0	0	0	0	0	0	0	0	0	0	0	0	0	0	0	0	0	0	0	0	0	0	0	0	0	0	0	0	0	0	0	0	0	0	0	0	0	0	0	0	0	0	0	0
ATOX1	579	109	17	235	151	42	117	60	228	106	235	82	45	206	220	73	314	146	122	268	156	223	383	630	88	91	13	68	38	226	51	64	308	288	272	175	25	241	182	140	66	391	105	363	280	4	5	173	80
ATP10A	0	0	0	0	0	0	0	0	0	0	0	0	0	0	0	0	0	0	3	0	0	0	0	0	0	0	0	0	0	0	0	0	0	0	0	0	0	0	0	0	0	0	0	0	0	0	0	0	0
ATP10B	0	0	0	0	0	0	0	0	0	0	0	0	0	0	64	0	0	0	0	0	0	0	0	1	0	0	0	0	0	0	0	0	0	0	0	0	0	0	0	0	0	0	0	0	0	0	0	0	0
ATP10D	15	2	27	0	0	0	21	22	3	0	0	33	0	0	29	1	0	0	1	24	1	8	46	19	0	0	9	1	0	0	0	0	2	0	16	0	3	155	0	3	0	1	0	1	73	0	0	109	22
ATP11A	55	1	69	1	7	0	0	2	46	7	27	4	43	23	3	1	9	1	63	51	0	27	18	5	2	0	12	1	3	1	0	85	96	2	68	2	6	14	1	24	8	73	21	31	91	0	1	45	0
ATP11A-AS1	0	0	0	0	0	0	0	0	0	0	0	0	0	33	0	0	0	0	0	0	0	0	1	0	0	0	0	0	0	0	0	0	0	0	0	0	0	0	0	0	0	0	0	24	0	0	0	0	0
ATP11B	1	1	0	0	0	4	49	3	87	0	0	0	1	0	0	1	2	0	1	1	0	9	2	1	0	0	0	0	0	1	0	0	0	13	0	0	0	0	0	0	0	0	0	43	85	0	0	23	0
ATP11C	0	0	0	0	0	0	0	0	0	0	0	0	0	0	0	0	0	0	0	65	1	0	0	38	0	0	0	27	0	0	0	0	1	0	0	0	0	0	0	0	0	1	0	4	0	0	0	0	0
ATP12A	0	0	0	0	0	0	0	0	0	0	0	0	0	0	0	0	0	0	0	0	0	0	0	0	0	0	0	0	0	0	0	0	0	0	0	0	0	0	0	0	0	0	0	0	0	0	0	0	0
ATP13A1	105	0	0	0	0	0	0	0	0	1	1	0	0	4	1	1	6	5	0	46	14	33	38	6	0	27	3	3	1	1	10	0	0	0	0	0	0	0	1	0	1	0	5	1	1	0	0	23	0
ATP13A2	2	38	13	1	0	0	0	5	1	0	0	2	2	55	1	6	51	59	3	46	1	2	61	118	2	3	1	0	1	1	9	32	25	14	31	0	12	2	10	39	45	12	18	43	30	0	0	2	0
ATP13A3	0	0	0	1	1	0	0	0	0	0	0	0	3	0	0	0	1	15	0	22	0	0	2	19	0	0	0	0	0	0	0	0	0	4	0	0	0	0	0	0	1	0	0	0	6	1	0	0	0
ATP13A4	1	0	1	1	1	0	0	0	0	0	0	0	0	0	0	0	0	0	0	1	0	0	0	0	0	0	0	0	0	0	14	0	0	0	0	0	0	0	0	0	0	26	0	0	9	0	0	1	0
ATP13A5	0	0	0	0	0	0	0	0	0	0	0	0	0	0	0	0	0	0	0	0	0	0	0	0	0	0	0	0	0	0	0	0	0	0	0	0	0	0	0	0	0	0	0	0	0	0	0	0	0
ATP1A1	203	65	43	64	4	3	58	126	38	17	47	21	20	35	120	44	45	74	65	120	20	257	151	165	1	185	117	68	75	120	57	14	111	48	22	40	41	44	48	108	11	229	50	207	269	1	12	263	45
ATP1A1-AS1	0	7	0	8	0	0	1	1	0	1	0	0	1	0	1	1	0	3	27	27	0	0	74	26	2	2	0	0	0	0	0	28	47	1	182	0	0	2	108	1	0	2	7	0	0	0	0	22	0
ATP1A2	0	0	0	0	0	0	0	0	0	0	0	0	0	0	0	0	0	0	0	0	0	0	0	1	0	0	0	0	0	0	0	0	0	0	0	0	0	0	0	0	0	0	0	0	0	0	0	0	0
ATP1A3	6	19	1	1	5	0	1	19	11	8	7	2	1	12	3	2	0	4	13	3	0	9	9	2	0	2	0	6	1	3	1	0	5	3	9	2	5	4	2	1	1	14	4	14	7	0	1	16	1
ATP1A4	0	0	0	0	0	0	0	0	0	0	0	0	0	0	0	0	0	0	0	0	0	0	0	0	0	0	0	0	0	0	0	0	0	0	0	0	0	0	0	0	0	0	0	0	0	0	0	0	0
ATP1B1	212	524	477	401	167	262	380	330	488	823	515	109	164	314	212	228	203	540	457	642	353	718	972	1756	12	559	137	491	293	223	159	444	1098	290	857	187	220	356	105	158	135	1676	494	571	1113	6	15	1136	217
ATP1B2	0	0	0	0	0	0	1	0	0	0	0	0	1	0	0	0	0	0	0	0	0	0	0	1	0	0	0	1	0	0	0	0	0	0	0	0	0	0	0	0	0	0	0	0	0	0	0	0	0
ATP1B3	3	84	1	25	11	2	0	38	2	0	1	0	0	1	54	51	0	28	23	1	15	7	3	115	0	1	9	0	1	0	1	1	259	1	27	44	9	2	0	9	1	6	18	2	1	0	0	3	3
ATP1B4	0	0	0	0	0	0	0	0	0	0	0	0	0	0	0	0	0	0	0	0	0	0	0	0	0	0	0	0	0	0	0	0	0	0	0	0	0	0	0	0	1	0	0	0	0	0	0	0	0
ATP2A1	0	0	0	0	0	0	0	0	0	0	0	0	0	0	0	0	0	0	0	0	0	0	0	0	0	0	0	0	0	0	0	0	0	0	0	0	0	0	0	0	0	0	0	0	0	0	0	0	0
ATP2A1-AS1	0	0	0	0	0	0	0	0	0	0	0	0	0	0	0	0	0	0	1	0	0	0	0	0	0	0	0	0	0	16	0	0	0	0	0	0	0	0	0	0	0	0	0	0	0	0	0	0	0
ATP2A2	24	18	16	1	59	3	1	16	13	0	4	0	7	69	14	21	11	27	14	20	5	30	17	8	0	3	30	2	0	233	0	1	28	0	16	51	1	3	35	40	0	89	11	5	70	2	2	28	1
ATP2A3	0	0	0	0	0	0	0	0	0	0	0	0	0	0	0	0	0	4	0	0	0	0	0	0	0	0	0	0	0	0	0	0	0	0	0	0	0	0	0	0	0	0	0	0	0	0	0	0	0
ATP2B1	102	2	89	2	1	14	97	129	115	148	180	17	156	50	100	32	3	66	3	61	141	64	169	163	1	130	177	143	114	0	12	0	110	114	142	142	19	12	2	5	26	109	28	47	123	0	0	48	79
ATP2B2	38	38	121	2	0	0	0	12	0	25	1	1	0	121	19	0	8	21	82	41	5	3	106	8	1	2	77	0	1	7	3	69	11	33	65	1	12	1	16	0	60	67	11	58	127	0	0	58	72
ATP2B3	0	0	0	2	18	0	0	0	1	0	0	0	0	0	0	0	0	0	25	44	1	0	0	1	0	1	0	0	0	0	0	0	0	1	0	0	0	0	0	0	0	0	0	0	36	1	2	68	0
ATP2B4	1	1	1	0	0	0	0	0	0	0	0	0	0	61	0	44	10	2	0	1	1	0	106	52	1	18	2	1	1	0	0	0	5	0	0	11	0	2	54	29	1	73	0	31	87	0	1	172	0
ATP2C1	44	0	6	7	5	14	0	15	69	1	4	0	1	0	37	0	12	139	4	29	2	0	30	31	0	57	20	8	3	26	2	9	35	2	7	10	1	25	22	1	0	195	3	12	20	0	0	32	6
ATP2C2	1	0	0	0	0	0	0	0	0	0	16	0	0	0	0	0	0	0	0	0	0	0	0	0	0	0	0	0	0	0	0	0	0	0	0	0	0	0	0	0	0	0	0	0	0	0	0	1	0
ATP4A	0	0	0	0	0	0	0	0	0	0	0	0	0	0	0	0	0	0	0	0	0	0	0	0	0	0	0	0	0	0	0	0	0	0	0	0	0	0	0	0	0	0	0	0	0	0	0	0	0
ATP4B	0	0	0	0	0	0	0	0	0	0	0	0	0	0	0	0	0	0	0	0	0	0	0	0	0	0	0	0	0	0	0	0	0	0	0	0	0	0	0	0	0	0	0	0	0	0	0	0	0
ATP5A1	779	503	602	734	263	121	152	488	735	470	633	361	622	707	856	608	671	940	491	1008	815	607	1342	2691	16	707	414	512	425	454	241	500	1114	1048	648	464	327	705	181	320	109	762	418	614	1119	5	22	383	339
ATP5B	476	193	329	589	236	75	284	279	333	192	405	218	316	305	499	167	315	549	249	844	527	472	790	1416	61	404	286	222	322	204	138	288	702	675	510	267	135	346	121	459	336	753	409	613	1089	2	12	632	224
ATP5C1	92	65	165	76	72	22	68	67	168	20	145	51	43	34	247	56	83	17	107	157	156	123	136	368	5	185	123	86	92	18	13	53	152	153	118	89	55	107	66	44	34	146	59	122	275	0	3	53	38
ATP5D	7	51	35	89	1	59	5	116	148	39	47	19	165	97	71	21	56	120	16	101	54	113	292	565	2	9	44	86	40	53	7	4	190	138	72	163	42	137	3	57	8	187	57	292	169	0	0	179	1
ATP5E	192	10	153	236	106	59	242	334	303	159	345	126	225	180	170	342	323	335	319	957	164	373	519	761	12	495	161	299	180	303	191	206	278	531	428	316	55	368	190	497	324	598	137	408	971	22	3	446	327
ATP5EP2	1	3	2	4	2	0	1	1	0	2	3	2	3	2	0	3	4	3	3	7	1	1	10	8	0	0	3	0	0	0	0	0	0	1	0	0	0	0	2	1	2	3	1	1	0	0	0	0	0
ATP5F1	395	155	116	247	198	25	157	173	302	243	174	153	163	50	334	157	203	232	291	498	421	310	636	642	10	248	79	78	61	113	34	82	332	505	330	248	114	232	47	82	53	609	241	327	523	4	10	251	174
ATP5G1	516	98	178	370	200	54	400	348	287	288	415	9	211	345	453	20	139	183	260	695	449	523	393	1095	15	565	371	136	95	187	31	237	850	513	488	274	228	179	209	245	258	575	283	147	541	0	11	364	113
ATP5G2	233	267	229	483	152	30	156	205	352	164	219	101	120	139	535	320	293	233	317	545	235	219	422	1092	4	327	153	218	83	241	119	276	261	385	313	56	42	379	100	219	146	651	85	342	531	2	6	388	54
ATP5G3	423	446	201	405	241	54	154	408	231	196	405	85	259	148	416	171	310	239	253	618	424	330	468	1143	8	92	243	324	251	38	102	199	862	533	403	246	105	328	299	93	47	559	197	605	614	1	6	331	94
ATP5H	681	207	249	173	59	36	110	270	147	192	213	130	219	102	139	176	135	159	114	645	335	445	451	788	8	298	171	93	47	115	70	60	598	479	558	272	189	13	79	98	39	539	71	185	557	13	7	124	175
ATP5I	2983	1471	2203	1327	1048	232	1562	968	2970	907	1400	1035	1168	2203	2403	1675	949	2340	1368	2872	2348	2233	3541	6017	216	2038	1343	833	702	1263	593	1669	4851	1755	2269	1319	292	1017	1383	1769	881	3223	916	2031	4270	9	52	2261	934
ATP5J	486	229	377	756	373	64	458	501	577	283	371	232	386	376	608	384	289	372	219	695	566	633	1061	1480	53	523	503	281	238	117	135	476	820	662	577	538	149	257	186	287	122	864	225	542	1020	4	9	477	325
ATP5J2	265	281	165	233	204	92	424	276	385	221	303	85	90	191	370	212	208	338	208	430	438	371	612	1044	7	300	57	139	136	82	50	146	420	323	238	173	60	128	62	239	85	282	109	199	368	1	5	272	116
ATP5L	1032	573	554	853	537	107	904	616	1127	825	892	635	350	771	956	639	784	1512	825	1553	1406	1891	2212	2650	44	1120	399	671	438	573	183	586	1897	941	835	528	329	603	373	159	521	701	571	1260	2074	3	22	955	459
ATP5L2	0	0	0	0	0	0	0	0	0	0	1	0	0	0	0	0	0	0	0	0	0	0	0	0	0	0	0	0	0	0	0	0	0	0	0	0	0	0	0	0	0	0	0	0	0	0	0	0	0
ATP5O	166	251	101	240	111	60	160	229	610	281	197	83	269	234	259	291	199	486	413	676	303	219	800	1500	20	363	264	166	103	165	93	123	560	638	273	241	99	348	146	68	141	265	185	531	692	5	7	379	60
ATP5S	127	90	117	43	55	1	7	28	50	3	39	88	69	40	197	31	1	118	59	11	50	37	80	371	1	2	0	61	2	44	5	0	32	87	177	98	15	23	27	1	26	162	6	25	18	0	1	72	48
ATP5SL	29	69	0	67	0	0	17	35	1	2	0	0	0	36	54	0	2	22	1	86	1	1	48	8	0	6	0	0	0	40	0	20	16	1	17	0	13	0	0	31	0	32	7	29	4	0	0	22	36
ATP6AP1	338	123	199	466	255	48	134	64	499	215	407	127	236	159	280	98	273	217	491	487	300	314	378	871	11	237	107	141	246	183	38	168	444	224	411	125	88	152	74	89	125	490	136	199	671	5	8	354	21
ATP6AP1L	1	0	0	0	0	0	0	0	0	0	0	0	0	0	0	0	0	47	0	0	0	49	0	1	0	1	0	0	24	36	32	15	1	36	41	0	0	0	0	0	0	32	20	0	1	0	0	1	0
ATP6AP2	132	92	86	98	164	33	98	114	158	91	165	80	102	93	136	107	90	222	75	260	269	130	433	462	4	128	175	134	159	109	47	217	498	179	283	125	89	114	166	70	96	275	153	338	301	1	9	256	103
ATP6V0A1	6	12	172	188	127	19	11	23	257	5	15	51	26	69	142	55	52	246	43	363	38	157	285	317	1	67	13	38	59	45	29	3	100	71	86	41	11	48	35	46	95	120	76	13	225	1	5	311	32
ATP6V0A2	3	0	14	0	0	1	1	2	0	0	2	0	0	7	0	0	0	0	0	18	8	0	1	25	0	0	0	0	0	0	0	0	0	0	0	0	0	0	0	1	0	0	0	0	2	0	0	4	0
ATP6V0A4	0	0	0	0	0	0	0	0	0	0	0	0	0	0	0	0	0	0	0	0	0	0	0	0	0	0	0	0	0	0	0	0	0	0	0	0	0	0	0	0	0	1	1	0	1	0	0	0	0
ATP6V0B	283	429	175	326	270	74	357	298	450	276	287	218	232	359	415	238	305	424	257	792	330	648	485	1458	18	154	323	126	156	315	134	213	446	399	333	284	66	235	102	248	340	617	265	452	713	7	9	266	211
ATP6V0C	437	275	208	350	124	32	206	194	352	229	261	139	153	328	445	324	232	503	241	408	165	418	589	987	8	164	162	106	150	195	52	100	294	287	207	99	61	168	65	135	81	509	92	243	359	6	8	441	92
ATP6V0CP3	0	0	0	0	0	0	0	0	0	0	0	0	0	0	0	0	0	0	0	0	0	0	0	1	0	0	0	0	0	0	0	0	0	0	0	0	0	0	0	0	0	0	5	0	0	0	0	0	0
ATP6V0D1	142	123	81	365	232	39	126	190	256	131	132	74	45	39	167	30	164	227	59	402	294	284	261	583	9	115	135	117	56	198	33	136	381	429	105	38	44	64	81	62	70	343	113	302	337	2	4	210	148
ATP6V0D2	0	0	0	0	0	0	0	0	0	0	0	0	0	0	0	2	0	0	0	0	0	0	0	0	0	0	0	0	0	0	0	0	0	0	0	0	0	0	0	0	0	0	0	0	0	0	0	0	0
ATP6V0E1	412	318	535	484	413	29	285	386	555	278	488	334	126	258	405	171	355	390	389	976	284	594	716	1317	14	310	413	225	219	204	112	94	876	469	457	278	105	564	119	159	135	691	253	754	1169	3	4	403	373
ATP6V0E2	236	78	80	62	36	26	171	190	196	87	238	146	120	226	14	103	4	28	268	277	85	112	338	532	58	56	47	64	34	210	70	75	169	48	172	124	44	23	3	35	18	241	62	105	277	0	4	236	31
ATP6V0E2-AS1	2	0	0	0	0	0	0	1	0	0	0	1	0	0	0	6	4	0	19	30	0	3	64	1	0	6	2	9	0	0	1	10	1	1	0	0	0	4	3	4	3	7	5	154	2	0	0	184	0
ATP6V1A	351	18	1	46	59	11	65	76	2	21	80	15	59	68	84	37	26	147	44	94	42	95	92	66	2	3	28	74	1	15	24	0	126	202	29	28	18	8	75	41	15	76	47	184	60	1	5	82	40
ATP6V1B1	0	0	0	0	0	0	0	0	0	0	0	0	0	0	0	0	0	0	0	0	0	0	0	0	0	0	0	0	0	0	0	0	0	0	0	0	0	0	0	0	0	0	0	0	0	0	0	0	0
ATP6V1B1-AS1	0	0	0	0	0	0	0	0	0	0	0	0	0	0	2	0	0	0	0	0	0	0	0	0	0	0	0	0	0	0	0	0	0	0	0	0	0	0	0	0	0	0	0	0	0	0	0	0	0
ATP6V1B2	138	133	97	63	106	17	245	142	124	70	78	58	122	91	150	138	60	250	212	106	115	105	174	396	3	97	100	69	57	79	43	79	170	169	261	48	34	130	76	90	39	302	69	221	209	1	4	193	149
ATP6V1C1	22	90	68	263	31	6	123	48	22	27	5	6	34	25	54	135	77	52	47	76	37	188	73	153	5	63	31	19	5	6	30	16	137	105	78	65	32	33	32	6	27	148	56	89	234	0	5	179	79
ATP6V1C2	0	0	0	0	0	0	0	0	0	0	0	0	0	0	0	0	0	0	0	0	0	0	0	0	0	0	0	0	0	0	0	0	0	0	0	0	0	0	0	0	0	0	0	0	0	0	0	0	0
ATP6V1D	207	211	107	154	184	59	201	189	171	67	222	84	166	167	350	187	62	311	326	611	286	349	512	761	7	248	269	198	27	3	74	5	480	244	521	458	194	295	143	128	87	532	123	171	580	0	6	163	83
ATP6V1E1	402	237	205	219	210	65	458	200	224	185	195	115	221	261	370	264	169	362	249	529	404	560	609	1199	15	387	293	169	175	106	140	98	600	360	259	157	135	171	150	113	177	886	233	267	425	4	9	435	182
ATP6V1E2	0	0	0	0	0	0	0	1	0	25	1	0	0	0	0	0	0	0	0	0	0	0	0	2	0	0	12	0	0	0	0	0	0	0	48	0	0	0	0	0	0	0	1	1	0	0	0	0	0
ATP6V1F	462	475	390	356	284	81	502	557	376	408	485	96	281	321	555	412	216	612	323	1000	352	432	637	1795	19	321	202	245	184	346	27	200	632	366	303	462	176	119	493	347	339	471	328	702	1145	4	6	317	266
ATP6V1G1	476	425	251	631	311	88	353	457	525	495	619	277	235	671	705	536	463	539	423	842	405	693	951	1581	27	374	458	368	213	502	117	304	1122	919	814	305	113	318	390	291	299	845	310	563	961	1	14	486	501
ATP6V1G2	21	2	36	18	36	8	107	56	33	64	2	23	3	4	35	28	13	37	2	30	22	95	68	98	3	3	22	2	5	41	14	2	64	2	39	17	9	1	2	26	14	114	16	54	136	0	2	40	48
ATP6V1H	29	24	47	124	24	6	69	142	69	25	144	6	17	21	53	16	3	84	167	138	112	19	113	186	6	12	55	50	90	55	29	15	81	76	22	50	22	50	1	24	23	176	67	58	131	2	2	149	42
ATP7A	0	16	1	0	0	0	0	0	1	0	0	0	1	0	0	1	12	0	2	0	0	1	5	24	0	2	0	0	0	0	11	0	6	0	1	1	5	0	0	0	0	13	0	50	0	0	0	0	8
ATP7B	0	0	0	0	0	0	0	0	0	0	0	0	0	0	0	0	0	0	0	0	0	0	0	0	0	0	0	0	0	0	0	0	0	0	0	0	0	0	0	0	0	0	1	0	0	0	0	0	0
ATP8A1	12	29	36	36	2	0	0	25	8	3	28	9	20	1	12	8	37	1	2	11	4	0	35	44	1	0	2	1	2	0	5	0	103	2	20	14	4	0	55	19	43	4	0	29	0	0	4	138	1
ATP8A2	207	54	50	2	30	13	4	178	253	48	243	0	30	107	71	6	23	52	26	191	66	4	129	187	2	129	2	14	35	1	2	0	166	12	137	95	53	1	3	10	57	129	102	33	83	2	3	122	0
ATP8B1	0	0	0	0	0	0	0	0	0	0	0	0	0	0	0	0	0	0	0	0	0	1	0	1	0	0	0	0	0	0	0	0	0	0	0	0	0	0	0	0	1	0	0	0	2	0	0	0	0
ATP8B2	7	2	0	3	0	0	0	1	1	0	1	1	0	5	0	0	0	1	1	8	73	1	22	5	0	2	43	0	0	0	0	1	1	1	0	0	1	0	0	0	53	33	0	0	0	0	0	67	0
ATP8B3	0	0	0	0	0	0	0	0	0	0	0	0	0	0	0	0	0	0	0	0	0	0	0	0	0	0	0	0	0	0	0	0	0	0	0	0	0	0	0	0	0	0	0	0	0	0	0	0	0
ATP8B4	0	0	0	0	13	0	0	0	0	0	0	0	0	0	0	0	0	0	0	0	15	0	1	0	0	0	0	0	0	0	0	0	0	0	0	0	0	0	0	0	0	0	3	0	0	0	0	0	0
ATP8B5P	0	0	0	1	0	0	0	1	1	0	0	0	0	0	0	0	1	0	0	1	0	0	1	2	0	1	0	0	1	0	0	0	1	0	2	0	0	0	0	1	0	1	0	0	0	0	0	1	0
ATP9A	51	4	23	1	5	2	31	92	0	114	0	12	2	2	56	2	7	190	3	122	4	3	82	13	0	2	2	3	1	3	1	35	36	13	3	56	2	2	29	60	4	26	32	118	31	0	3	59	0
ATP9B	0	0	1	14	0	0	0	68	2	24	0	0	1	1	0	2	0	0	7	47	12	10	76	57	0	0	0	0	0	1	0	1	0	0	0	4	0	0	0	0	7	0	0	0	0	0	0	43	0
ATPAF1	46	99	1	1	1	23	32	89	139	11	3	61	4	38	59	1	6	37	91	32	28	12	20	3	2	17	12	1	20	1	22	0	23	107	1	1	17	5	1	20	22	56	27	23	18	0	0	168	16
ATPAF2	0	0	1	1	6	0	0	0	0	0	0	0	0	0	14	0	1	20	0	0	0	0	2	87	0	39	1	6	0	0	13	0	19	1	9	29	20	0	0	1	1	3	17	13	32	0	2	12	0
ATPIF1	808	655	629	806	336	171	581	717	781	568	870	501	767	643	968	738	604	936	962	1551	1010	1192	1556	2689	89	956	396	239	509	598	237	890	1521	951	1008	617	245	480	804	994	225	1186	606	850	1677	9	17	794	439
ATR	0	1	23	0	0	0	0	1	0	0	5	0	10	1	1	8	48	0	1	0	0	0	20	24	1	0	1	0	2	45	3	17	37	5	10	0	0	0	62	0	1	27	2	53	6	1	1	3	16
ATRAID	75	106	272	145	202	63	180	116	285	101	163	145	27	174	116	225	35	115	57	189	331	94	276	682	3	463	69	62	302	141	51	160	169	205	398	63	15	103	82	167	109	384	110	89	340	3	3	131	93
ATRIP	0	0	0	0	0	0	0	1	0	0	0	0	0	0	0	0	0	0	0	0	0	0	0	0	0	0	0	0	0	0	0	0	0	0	0	0	0	0	0	0	0	15	0	0	0	0	0	0	0
ATRN	50	2	22	1	17	0	19	0	46	1	0	1	1	2	1	1	1	7	1	2	4	3	4	22	1	4	4	30	1	14	3	1	5	0	1	14	0	0	0	25	0	16	0	0	20	0	0	74	0
ATRNL1	2	27	0	0	9	0	2	16	0	0	0	1	0	0	0	1	0	1	1	5	1	0	2	27	0	1	2	0	0	1	0	0	0	0	0	13	2	0	0	0	0	1	12	39	50	0	0	1	1
ATRX	302	297	344	296	149	82	150	244	271	72	206	106	241	168	85	139	90	149	340	244	128	134	663	690	12	166	122	62	54	58	18	61	466	307	310	64	70	171	43	52	54	590	90	568	444	1	13	666	55
ATXN1	8	0	114	17	4	5	1	0	30	2	51	29	0	31	47	56	0	14	72	8	13	11	15	23	3	17	0	0	8	1	2	7	1	1	1	1	14	53	0	0	0	11	18	0	0	3	1	1	34
ATXN10	88	141	197	204	63	26	159	86	183	178	49	155	173	140	103	102	153	70	59	279	16	230	371	248	4	92	121	110	65	82	13	48	261	184	89	89	56	99	48	13	25	412	154	175	114	1	8	193	105
ATXN1L	4	4	0	0	1	0	1	0	1	1	19	1	0	0	23	0	0	0	8	0	3	0	0	0	0	0	0	0	0	0	0	0	16	0	0	0	0	0	0	0	0	1	0	0	1	0	0	0	0
ATXN2	153	83	17	18	63	0	8	15	66	6	13	2	26	19	6	26	53	59	4	64	10	49	157	30	2	46	4	51	24	0	30	7	63	5	145	38	66	23	0	22	15	102	71	229	49	0	2	376	24
ATXN2L	0	3	8	2	0	3	0	6	1	0	2	0	1	6	6	6	2	1	0	5	1	0	36	2	0	0	0	2	1	0	0	3	6	1	1	0	1	3	0	8	0	3	1	0	6	0	1	25	0
ATXN3	162	18	129	49	28	5	24	18	85	17	41	32	0	0	24	2	72	9	1	47	11	14	11	158	0	50	2	0	0	50	9	9	6	26	37	19	19	73	0	1	0	17	63	110	52	1	3	59	43
ATXN7	0	26	1	2	5	0	0	2	1	6	18	5	16	0	0	10	0	4	0	13	0	1	38	9	0	0	1	0	34	0	11	0	1	14	0	38	0	12	0	0	0	37	0	22	30	0	0	66	0
ATXN7L1	0	0	1	0	0	0	0	1	0	0	84	1	1	0	5	0	0	47	0	22	2	0	1	104	0	0	1	1	42	58	1	0	69	0	8	0	1	0	2	0	0	43	0	3	12	0	2	29	0
ATXN7L2	0	0	0	0	4	0	0	0	0	0	0	0	0	0	0	0	0	0	0	0	0	0	0	0	0	9	0	0	0	0	0	0	0	0	0	0	0	0	0	0	0	0	0	0	0	0	0	0	0
ATXN7L3	0	0	13	1	2	0	1	0	2	1	0	0	1	33	6	0	0	1	0	0	0	1	2	22	0	0	0	1	0	0	27	0	14	1	5	0	0	0	0	1	0	0	0	0	0	0	0	15	0
ATXN7L3B	12	154	4	43	40	1	74	65	80	16	67	74	6	23	14	6	22	24	2	13	64	10	11	185	2	23	40	40	3	12	10	58	274	155	91	39	20	73	0	73	40	79	58	91	229	0	1	102	49
ATXN8OS	0	0	0	0	0	0	0	0	0	0	0	0	0	0	0	0	0	0	0	0	0	0	0	0	0	0	0	0	0	0	0	0	0	0	0	0	0	0	0	0	0	0	0	0	0	0	0	0	0
AUH	23	1	0	2	8	0	0	2	0	0	25	1	0	4	16	1	1	1	34	95	2	46	1	2	0	21	15	1	11	1	1	1	7	46	8	7	1	0	0	2	0	1	0	20	11	1	1	17	0
AUNIP	0	0	0	0	8	0	0	0	0	0	0	0	0	0	1	0	0	0	0	2	0	0	1	25	0	0	0	0	0	0	0	0	0	0	0	0	0	0	0	0	0	0	0	0	0	0	0	0	0
AUP1	1	35	108	6	17	24	0	48	85	2	87	2	84	59	38	38	34	77	55	79	68	28	18	57	1	188	69	33	104	81	7	1	59	64	75	0	16	4	45	37	12	121	12	72	339	1	1	70	1
AURKA	0	0	0	0	0	0	0	0	0	0	0	0	0	0	0	3	0	0	0	0	0	0	1	0	0	0	0	0	0	0	0	0	0	47	0	0	0	0	0	0	0	0	0	0	0	0	0	0	0
AURKAIP1	115	104	201	146	15	61	5	166	142	204	178	30	77	71	69	59	64	134	39	143	122	31	175	395	7	136	139	87	39	5	10	91	285	48	147	159	35	16	56	50	60	149	78	59	239	3	4	254	74
AURKAPS1	0	0	0	0	0	0	0	0	0	0	0	0	0	0	0	0	0	0	0	3	0	0	2	2	0	0	0	0	0	0	0	0	0	0	0	1	0	0	0	0	0	0	0	0	78	0	0	0	0
AURKB	0	0	0	0	0	0	0	0	0	0	0	0	0	0	0	0	0	0	0	0	0	0	0	0	0	0	1	0	0	0	0	0	0	0	0	0	0	0	0	0	0	0	0	0	0	0	0	0	0
AURKC	2	0	60	1	16	15	0	0	0	0	14	0	0	1	0	41	0	0	0	0	1	0	40	34	1	0	0	24	0	1	0	24	1	32	5	0	6	0	0	0	0	29	0	24	10	0	0	0	0
AUTS2	0	0	0	0	0	13	3	68	0	0	2	0	0	113	0	19	0	55	0	25	28	0	1	65	0	39	0	0	0	0	0	0	1	21	0	0	12	16	2	0	1	0	1	1	2	1	1	72	0
AVEN	1	0	1	0	0	0	1	0	0	0	0	0	0	1	0	0	0	2	0	1	0	0	0	0	0	0	6	2	1	1	0	0	0	14	2	19	0	0	0	1	0	1	0	1	0	0	0	4	0
AVIL	0	0	0	0	0	0	0	0	0	0	0	0	0	0	0	0	0	0	0	0	0	0	0	0	0	0	0	0	0	0	2	0	0	0	0	0	0	0	0	0	0	0	0	0	0	1	0	34	0
AVL9	0	17	29	12	23	0	2	0	31	0	0	0	0	0	0	0	31	0	21	41	0	27	15	0	0	0	0	0	1	0	0	0	15	1	0	39	0	1	0	0	0	1	8	42	0	0	0	13	0
AVP	0	0	0	0	0	0	0	0	0	0	0	0	0	0	0	0	0	0	0	0	0	0	0	0	0	0	0	0	0	0	0	0	0	0	0	0	0	0	0	0	0	0	0	0	0	0	0	0	0
AVPI1	0	20	1	35	30	22	1	0	51	2	0	0	0	0	1	0	0	28	0	48	3	2	75	2	0	57	1	43	0	0	0	16	19	0	0	0	0	0	0	9	0	2	0	12	19	0	1	0	0
AVPR1A	0	3	0	28	0	1	0	0	0	0	0	0	0	0	1	0	0	0	0	0	0	0	0	0	0	1	1	20	0	0	0	0	8	2	0	0	2	1	0	0	0	1	1	0	1	0	0	0	0
AVPR1B	0	0	0	0	0	0	0	0	0	0	0	0	0	0	0	0	0	0	0	0	0	0	0	0	0	0	0	0	0	0	0	0	0	0	0	0	0	0	0	0	0	0	0	0	0	0	0	0	0
AVPR2	0	0	0	0	0	0	0	0	0	0	0	0	0	0	0	0	0	0	0	0	0	0	0	0	0	0	0	0	0	0	0	0	0	0	0	0	0	0	0	0	0	0	0	0	0	0	0	0	0
AXDND1	14	1	0	0	0	0	0	0	0	0	0	0	0	0	0	1	0	0	0	0	0	0	1	1	0	0	0	0	0	0	0	0	0	0	0	0	6	0	0	0	0	0	0	0	7	0	0	0	0
AXIN1	0	0	0	0	0	0	0	0	33	0	0	0	0	0	1	0	0	1	0	14	0	0	0	0	0	0	0	0	0	0	0	0	1	0	0	0	0	0	0	0	0	0	0	0	0	0	0	4	0
AXIN2	0	0	20	0	0	0	0	14	0	0	0	0	0	0	0	0	0	0	0	6	0	0	1	1	0	0	0	0	0	0	17	0	0	0	0	0	19	0	0	0	1	0	0	0	0	0	0	15	0
AXL	0	0	0	0	0	0	0	0	0	0	19	0	1	0	0	0	0	2	4	0	0	0	0	0	0	0	0	0	0	0	0	0	0	0	0	0	0	0	0	0	0	0	0	0	0	0	0	0	0
AZGP1	1	0	0	1	0	0	0	15	0	0	0	0	0	0	0	0	0	0	0	0	0	0	0	0	0	0	18	0	0	0	0	0	0	0	0	0	0	0	0	1	0	0	0	0	0	0	0	0	0
AZI2	56	211	71	143	224	16	130	192	180	164	194	51	3	122	175	135	37	168	81	233	147	31	301	537	5	103	36	134	25	228	39	124	83	435	94	82	33	120	47	141	58	228	56	206	212	2	3	147	65
AZIN1	12	129	19	68	28	22	47	39	291	98	28	22	6	62	42	2	50	115	29	101	74	59	45	275	2	121	55	27	25	20	36	32	183	131	125	0	37	17	32	19	1	81	45	84	130	1	2	111	29
AZIN1-AS1	0	0	0	0	0	4	0	14	0	37	0	0	0	0	0	22	3	0	1	0	0	0	0	0	0	0	0	0	1	0	0	0	0	2	0	23	0	0	0	0	0	1	0	0	1	0	0	2	0
AZIN2	0	0	0	12	0	0	0	0	0	0	14	0	0	0	0	0	0	0	0	0	1	0	3	0	0	0	1	21	0	0	0	0	15	0	0	0	0	0	0	1	0	0	9	0	0	0	1	0	0
AZU1	0	0	0	0	0	0	0	0	0	0	0	0	0	0	0	0	0	0	0	0	0	0	0	0	0	0	0	0	0	0	0	0	0	0	0	0	0	0	0	0	0	0	0	0	0	0	0	0	0
B2M	2750	4199	2155	6480	3117	1137	3113	4189	5114	3076	7023	3270	1682	3243	3719	3486	3018	5736	3727	6701	3209	5199	5889	7740	293	4085	2660	2550	3821	1519	770	3445	8709	4866	7924	2504	2232	2901	2630	1989	2075	9477	2809	4614	7675	60	118	4739	1997
B3GALNT1	2	19	1	27	2	4	1	1	119	0	0	21	30	17	18	69	2	28	2	11	19	28	80	41	1	49	8	2	21	5	5	9	1	12	2	28	0	8	0	25	0	8	20	4	50	0	1	21	1
B3GALNT2	8	0	0	2	1	0	1	1	0	1	0	0	5	0	0	0	0	22	1	0	0	43	1	26	0	1	3	0	0	0	0	0	0	0	0	0	0	0	0	0	0	2	13	0	10	0	0	1	0
B3GALT1	0	0	0	0	0	0	0	0	0	0	0	0	0	0	0	0	0	0	0	0	0	0	0	0	0	0	0	0	0	0	0	0	0	0	0	0	0	0	0	0	0	0	0	0	0	0	0	0	0
B3GALT2	0	72	0	0	0	0	0	0	0	0	0	0	0	0	0	0	0	0	0	11	1	0	0	13	0	0	1	0	0	0	0	0	0	0	7	0	0	0	0	0	0	0	36	0	0	0	0	1	0
B3GALT4	0	29	0	0	0	0	1	0	0	1	0	0	0	0	0	1	0	0	0	1	34	0	35	43	0	0	0	0	0	0	1	0	0	0	0	0	1	23	0	0	0	0	1	0	2	0	0	0	0
B3GALT5	0	0	0	0	0	0	0	0	0	0	0	0	0	0	0	0	0	0	0	0	0	0	0	0	0	0	0	0	0	0	0	0	0	0	0	0	0	0	0	0	0	0	0	0	0	0	0	0	0
B3GALT5-AS1	0	0	0	0	0	0	0	0	0	0	0	0	0	0	0	0	0	0	0	0	0	0	0	0	0	0	0	0	0	0	0	0	0	0	0	0	0	0	0	0	0	0	0	0	0	0	0	0	0
B3GALT6	0	1	1	0	0	0	1	0	0	0	0	1	1	0	1	0	0	3	0	101	0	0	20	0	0	37	1	9	0	1	17	0	0	0	0	1	0	0	0	1	1	2	15	0	1	0	0	71	0
B3GALTL	0	0	0	0	0	0	0	0	0	1	0	0	0	11	0	0	1	1	2	0	0	1	35	1	0	0	0	0	0	0	0	0	0	0	0	0	0	31	31	0	48	0	0	0	1	0	0	1	0
B3GAT1	0	0	0	0	0	1	0	0	0	1	0	0	0	0	0	4	29	0	0	0	0	1	0	0	0	0	2	1	0	0	0	1	0	0	0	0	0	0	0	0	0	0	0	0	0	1	0	0	0
B3GAT3	141	0	2	14	1	0	4	0	75	27	79	1	2	11	6	55	2	42	14	83	86	2	62	110	0	9	40	8	70	3	0	77	10	18	37	0	13	47	1	0	1	4	20	56	46	0	1	31	0
B3GNT2	14	0	19	19	3	11	25	8	30	30	14	9	10	1	12	2	0	57	30	36	11	2	61	53	0	6	3	3	0	0	1	0	19	4	22	4	11	6	1	4	0	30	14	44	88	0	0	53	3
B3GNT3	0	0	0	0	0	0	0	0	0	0	0	0	0	0	0	0	0	0	0	0	0	0	0	0	0	0	0	0	0	0	0	0	0	0	0	0	0	0	0	0	0	0	0	0	0	0	0	0	0
B3GNT4	0	0	0	0	0	0	0	0	0	0	0	0	0	0	0	0	0	0	0	0	0	0	0	0	0	0	0	0	0	0	0	0	0	0	0	0	0	0	0	0	0	0	0	0	0	0	0	0	0
B3GNT5	0	78	0	0	0	0	1	0	0	0	6	0	0	26	52	13	0	0	0	0	0	0	1	3	0	0	1	0	0	0	0	0	0	0	19	0	0	0	0	0	0	0	0	35	21	0	0	1	0
B3GNT6	0	0	0	0	0	0	1	0	0	0	0	0	0	0	0	0	0	0	0	1	0	0	2	0	0	0	0	0	0	0	0	0	0	0	0	0	0	0	0	0	0	0	0	0	0	0	0	0	0
B3GNT7	0	0	4	0	0	0	0	1	0	0	0	0	1	0	0	0	0	4	0	1	0	2	0	0	0	0	5	0	0	0	0	0	0	1	0	0	0	0	0	4	0	0	0	0	3	0	1	0	0
B3GNT8	0	1	0	1	21	0	0	0	1	0	0	0	1	0	20	0	0	1	21	47	1	2	1	62	0	0	3	5	5	0	0	0	1	1	36	0	1	16	0	13	0	2	1	0	4	0	0	1	0
B3GNT9	0	0	0	0	0	0	0	0	0	0	0	0	0	0	0	0	0	0	0	0	0	0	0	0	0	0	0	0	0	6	0	0	0	0	0	0	0	0	0	0	0	0	0	0	0	0	0	0	0
B3GNTL1	38	0	0	73	0	0	0	0	0	0	0	0	0	1	8	0	0	32	23	0	2	1	1	0	0	0	0	0	0	0	0	0	0	0	0	0	0	0	0	0	0	0	0	0	30	0	0	1	0
B4GALNT1	0	0	16	0	0	0	0	1	0	0	38	0	0	0	0	0	0	0	0	1	0	0	0	0	0	0	42	0	0	0	1	1	19	115	9	0	0	0	0	0	1	1	0	1	0	0	0	5	0
B4GALNT3	0	0	0	0	0	0	0	0	0	0	0	0	0	0	0	0	0	0	0	0	0	0	0	0	0	0	0	0	0	0	0	0	0	0	0	0	0	0	0	0	0	0	0	0	2	0	0	0	0
B4GALNT4	0	0	0	0	0	0	0	0	0	0	0	0	0	0	0	0	0	0	0	0	0	0	0	0	0	0	0	0	0	0	0	0	0	0	0	0	0	0	0	0	0	0	0	0	0	0	0	6	0
B4GALT1	2	1	0	0	0	0	1	1	0	1	6	2	0	0	0	0	0	4	1	1	0	0	15	10	0	1	36	0	0	2	0	0	6	28	0	0	5	2	0	4	29	50	0	0	2	1	0	4	1
B4GALT1-AS1	0	0	0	0	0	0	0	0	0	0	0	0	0	0	0	0	0	0	0	0	1	0	1	3	0	0	0	0	0	0	0	0	0	0	0	0	0	0	0	0	0	0	0	0	0	0	0	0	0
B4GALT2	2	1	0	1	0	0	4	38	0	0	41	0	23	0	19	0	0	47	0	4	6	0	2	1	0	1	0	0	0	0	1	0	1	0	1	44	0	0	0	0	0	0	0	27	2	0	0	94	0
B4GALT3	135	43	27	3	16	9	13	15	14	0	58	1	11	30	49	29	0	1	2	66	19	6	72	127	1	30	1	25	0	27	1	39	46	41	48	7	18	0	2	1	0	1	5	5	33	0	0	63	0
B4GALT4	10	3	0	11	0	0	1	0	4	0	9	27	0	8	4	45	1	19	0	2	0	21	31	6	0	48	27	0	2	0	1	0	1	36	13	1	0	5	0	28	0	2	0	68	58	0	0	0	28
B4GALT4-AS1	0	0	0	0	0	0	0	0	0	0	0	0	0	0	0	0	0	0	0	0	0	0	0	0	0	0	0	0	0	0	0	0	0	0	0	0	0	0	0	0	0	0	0	0	0	0	0	0	0
B4GALT5	0	0	1	1	1	4	0	1	0	11	56	60	0	0	1	23	0	0	1	0	0	0	30	12	0	214	16	0	1	0	0	4	1	1	1	223	7	0	10	0	0	2	0	49	9	0	0	40	20
B4GALT6	28	1	46	0	0	5	0	1	0	0	0	0	0	0	0	0	0	3	7	10	0	1	0	1	0	3	0	0	0	0	0	1	0	0	1	0	16	0	1	99	0	0	0	140	28	0	0	23	0
B4GALT7	43	24	21	5	0	0	2	2	20	0	19	1	27	54	49	0	55	7	8	186	0	74	55	130	0	67	30	1	16	29	5	0	237	2	52	0	2	80	1	15	32	9	19	7	108	0	0	99	2
B4GAT1	126	45	77	20	114	14	79	74	74	83	100	29	49	68	152	67	128	145	14	205	71	184	270	265	4	256	29	148	114	59	39	55	233	106	224	34	81	83	45	39	21	323	70	96	237	0	7	198	18
B9D1	133	43	7	217	57	12	179	120	163	6	182	22	91	26	201	126	203	206	61	178	101	163	208	545	2	286	76	12	51	90	52	4	417	142	102	117	54	52	21	58	91	83	72	134	105	0	4	229	135
B9D2	147	46	0	30	22	3	1	71	2	0	0	0	60	0	64	111	52	12	1	55	2	0	3	57	1	1	15	60	1	65	0	0	38	12	0	1	12	52	1	44	49	103	1	21	124	0	0	8	0
BAALC	59	4	95	34	75	2	75	71	6	127	14	116	23	25	2	82	77	132	22	26	2	60	111	35	3	42	6	3	14	2	7	2	56	91	45	11	3	23	67	61	6	124	54	10	54	1	4	23	1
BAALC-AS1	0	0	0	0	0	0	0	0	0	0	0	0	0	0	0	0	0	0	0	0	0	0	0	0	0	0	0	0	0	0	0	0	0	0	0	0	0	0	0	0	0	0	0	0	0	0	0	0	0
BAALC-AS2	0	49	0	0	25	17	0	0	1	0	0	37	34	3	40	1	0	0	1	35	0	1	5	107	0	1	0	33	1	1	1	0	1	55	38	0	0	0	50	1	1	74	11	0	0	0	0	9	0
BAAT	0	24	0	0	0	0	0	0	0	0	0	0	0	0	0	0	0	0	0	0	0	0	0	0	0	0	0	0	0	0	0	0	0	0	0	0	0	0	0	0	0	0	0	0	0	0	0	44	0
BABAM1	34	61	1	64	43	0	0	8	51	111	88	3	20	119	36	3	2	47	14	74	18	32	64	116	3	46	15	6	24	1	0	8	113	54	2	1	17	1	0	39	0	160	28	63	84	0	2	119	1
BACE1	0	0	0	0	13	0	0	10	0	0	0	0	0	0	0	2	0	0	0	0	18	0	48	1	0	0	1	0	0	0	0	1	39	34	1	0	9	0	0	1	0	0	1	5	34	0	1	59	0
BACE1-AS	0	0	0	0	0	0	0	0	0	0	0	0	0	0	0	0	0	0	0	0	0	0	0	0	0	0	0	0	0	0	0	0	0	0	0	0	0	0	0	0	0	0	0	0	0	0	0	0	0
BACE2	3	0	2	1	0	0	0	45	0	1	0	0	0	0	32	0	0	96	0	38	0	0	46	0	0	0	0	0	1	0	0	0	0	0	44	11	0	0	0	2	0	58	9	1	0	0	0	2	0
BACH1	0	1	57	1	0	0	0	1	0	1	0	0	2	0	0	0	0	24	10	18	0	8	35	74	0	0	0	0	0	0	0	0	0	3	0	0	18	0	0	0	0	5	8	65	1	0	0	68	1
BACH1-IT2	0	0	0	0	0	0	0	0	0	0	0	0	0	0	0	0	0	0	0	0	0	0	0	0	0	0	0	0	0	0	0	0	0	0	0	0	0	0	0	0	0	0	0	0	0	0	0	0	0
BACH2	2	0	0	0	0	0	1	0	0	0	44	0	0	0	0	0	0	0	0	22	1	0	0	0	0	2	0	0	0	0	0	0	0	0	0	0	0	0	0	0	0	0	0	0	0	0	0	0	26
BAD	103	2	4	33	9	6	4	26	51	3	56	5	5	39	22	56	5	90	11	139	24	45	164	143	0	5	93	2	1	3	0	3	212	5	76	22	69	63	47	1	26	105	42	39	16	1	0	120	2
BAG1	200	87	99	55	39	2	29	145	167	41	31	52	113	160	199	181	64	204	163	222	95	166	117	122	4	151	190	186	33	48	10	12	64	140	40	57	11	13	213	89	91	161	56	132	49	1	1	199	152
BAG2	1	18	1	1	0	1	0	15	18	0	30	0	1	28	0	0	0	4	1	33	36	0	3	11	0	0	0	0	14	0	11	0	17	56	62	10	0	0	0	0	0	15	28	26	0	0	0	14	30
BAG3	2	1	1	11	6	0	0	9	9	0	2	0	1	10	0	8	11	2	19	1	1	19	13	30	0	21	12	0	0	15	1	0	91	15	17	0	4	4	10	1	0	38	7	0	76	0	2	35	1
BAG4	0	1	66	9	0	14	1	5	8	53	16	3	0	8	7	2	1	3	2	19	42	61	34	108	1	54	12	5	48	35	0	1	42	61	91	20	3	7	0	37	0	23	25	162	32	1	3	33	7
BAG5	52	2	39	5	55	24	43	35	2	68	137	42	17	0	3	58	0	45	39	196	29	5	65	34	2	17	31	7	2	6	16	0	61	40	1	52	9	53	43	52	10	142	43	32	111	1	4	147	0
BAG6	44	7	51	23	21	8	25	3	9	0	4	1	0	2	4	3	2	31	3	7	0	4	6	18	0	3	3	1	5	2	25	1	9	20	8	1	0	0	0	1	0	58	15	67	6	0	1	97	3
BAGE	0	0	0	0	0	0	0	0	0	0	0	0	0	0	0	0	1	0	0	0	0	0	0	0	0	0	0	0	0	0	0	0	0	0	0	0	0	0	0	0	0	0	0	0	0	1	0	0	0
BAHCC1	0	0	0	0	0	0	0	0	0	0	0	0	0	0	0	0	0	0	0	0	0	0	0	0	0	0	0	0	0	0	0	0	0	0	0	0	0	0	0	0	0	0	0	0	0	0	0	0	0
BAHD1	1	0	0	0	7	3	0	9	0	0	0	0	22	0	0	0	0	0	63	18	0	0	11	0	0	0	0	0	0	2	0	0	0	1	0	0	2	0	12	0	16	12	0	1	0	0	0	49	0
BAIAP2	18	1	140	27	47	15	2	72	82	18	48	18	13	2	57	6	73	150	144	167	35	57	85	137	2	11	0	49	38	4	4	6	49	94	49	35	21	42	38	70	17	62	11	117	75	0	0	46	7
BAIAP2-AS1	124	0	54	0	0	0	0	8	0	0	79	0	0	3	0	1	0	27	0	102	0	9	3	1	1	33	2	1	1	44	0	0	3	1	38	1	5	1	14	1	55	30	24	15	26	1	1	0	1
BAIAP2L1	0	0	0	0	0	0	0	1	0	0	0	0	0	4	0	0	0	0	0	0	0	0	0	0	0	0	0	0	0	0	0	0	0	0	0	0	0	0	0	0	0	0	0	0	0	0	0	0	0
BAIAP2L2	0	0	0	0	0	0	0	0	0	0	0	0	1	0	1	0	0	1	0	0	0	0	0	23	0	0	0	0	0	0	0	1	1	0	0	0	0	0	0	1	0	1	7	1	0	0	0	0	0
BAIAP3	22	0	4	1	0	0	0	5	8	4	31	5	0	21	4	0	4	5	0	2	3	0	3	31	1	19	10	2	7	1	0	1	10	79	3	0	8	0	0	1	16	34	28	15	35	0	1	42	2
BAK1	0	0	0	0	0	13	0	0	0	0	0	0	1	0	37	0	0	0	0	0	0	0	0	0	0	1	0	0	0	0	0	0	13	0	0	0	4	0	0	0	0	1	1	26	0	0	0	0	0
BAMBI	0	0	0	0	0	0	0	0	0	0	0	0	0	0	0	0	0	0	0	0	0	0	0	0	0	0	0	0	0	0	0	0	0	0	0	0	0	0	0	0	0	0	0	0	0	0	0	0	0
BANCR	0	0	0	0	0	0	0	0	0	0	0	0	0	0	0	0	0	0	0	0	0	0	0	0	0	0	0	0	0	0	0	0	0	0	0	0	0	0	0	0	0	0	0	0	0	0	0	0	0
BANF1	166	30	32	119	27	0	21	9	56	57	49	27	37	80	41	59	23	149	62	134	63	103	117	341	2	73	38	41	32	4	8	89	19	8	66	71	23	51	5	73	2	75	31	104	127	2	2	30	56
BANF2	0	0	0	0	0	0	0	0	0	0	0	0	0	0	0	0	0	0	0	0	0	0	0	0	0	0	0	0	0	0	0	0	0	0	0	0	0	0	0	0	0	0	0	0	1	0	0	0	0
BANK1	0	0	0	0	0	0	0	0	0	0	0	0	0	0	0	0	0	0	0	0	0	1	0	0	0	2	1	0	0	0	0	0	0	0	0	0	0	28	0	0	0	0	0	0	14	0	0	44	0
BANP	2	60	0	31	15	13	1	0	0	24	0	1	1	0	0	0	20	41	10	14	0	0	42	5	1	1	2	43	1	2	1	24	2	0	2	34	0	0	0	9	24	121	22	0	48	1	0	31	4
BAP1	0	0	1	0	0	0	0	0	0	0	12	14	0	20	6	65	0	1	6	7	1	0	23	2	1	0	50	0	7	1	5	0	2	10	2	0	0	0	0	21	0	12	2	1	1	0	0	3	14
BARD1	0	0	3	0	0	8	77	0	7	2	0	4	0	129	33	0	0	40	1	38	0	3	78	1	0	97	53	6	14	0	0	0	40	0	0	0	0	0	0	46	110	1	1	1	2	0	0	44	88
BARX1	0	0	0	0	0	0	0	0	0	0	0	0	0	0	0	0	0	0	0	0	0	0	0	0	0	0	0	0	0	0	0	0	0	0	0	0	0	0	0	0	0	0	0	0	0	0	0	0	0
BARX2	0	0	0	0	0	0	0	0	0	0	0	0	0	0	0	0	0	0	0	0	0	0	0	0	0	0	0	0	0	0	0	0	0	0	0	0	0	0	0	0	0	0	0	0	0	0	0	0	0
BASP1	4	2	0	2	1	38	2	1	98	0	1	1	0	101	0	0	57	35	0	0	1	2	4	3	0	1	1	0	0	1	0	0	0	0	0	0	10	0	0	0	0	0	0	17	97	1	2	37	0
BATF	0	0	0	0	0	0	0	0	0	0	0	0	0	0	0	0	0	0	0	0	0	0	0	0	0	0	0	0	0	0	0	0	0	0	0	0	0	0	0	0	0	0	0	0	0	0	0	0	0
BATF2	1	1	0	0	0	0	0	0	0	0	0	1	0	0	0	1	1	2	0	0	1	0	1	1	0	0	0	0	0	0	0	1	0	52	0	0	0	0	0	0	0	0	0	0	0	0	0	0	0
BATF3	0	0	23	0	0	0	0	0	0	1	0	0	0	0	0	0	0	18	0	0	0	0	2	0	0	0	0	0	0	0	0	0	0	0	23	0	0	0	0	0	0	0	0	0	0	0	0	0	0
BAX	22	2	5	0	0	3	1	6	1	0	23	0	28	2	0	0	0	13	2	0	30	1	22	12	0	3	15	0	6	58	0	5	0	0	7	0	4	1	1	9	0	0	0	0	2	0	0	6	0
BAZ1A	0	3	0	2	0	0	0	79	0	38	0	0	1	0	0	0	0	0	0	14	0	3	12	0	0	0	0	0	0	0	0	0	13	0	8	0	0	0	0	0	0	0	8	0	1	0	1	21	0
BAZ1B	17	14	4	4	11	1	81	148	91	2	2	3	21	278	2	121	69	98	89	147	25	30	200	62	0	2	35	97	13	0	0	91	113	185	8	1	24	11	67	50	50	126	4	87	146	0	8	310	25
BAZ2A	2	0	271	2	12	12	1	30	0	75	3	2	1	3	41	16	2	2	21	55	13	0	113	83	1	17	45	21	1	0	11	8	133	3	129	82	9	25	5	22	25	68	23	11	230	0	0	96	0
BAZ2B	238	164	170	346	189	28	177	147	132	88	154	13	55	198	225	163	2	33	209	394	101	41	494	383	0	176	35	168	15	156	24	100	135	279	113	54	73	199	142	133	67	310	124	238	236	1	7	607	65
BBC3	0	0	0	0	0	0	0	0	0	0	0	0	0	0	0	0	0	0	0	0	0	0	0	0	0	0	0	0	0	0	0	0	0	0	0	0	0	0	0	0	0	0	0	0	0	0	0	0	0
BBIP1	58	38	3	11	3	0	45	40	25	31	11	0	22	0	2	0	31	1	19	120	14	27	12	89	0	50	7	1	1	18	1	2	11	0	4	1	0	18	14	0	0	54	11	0	3	0	0	5	3
BBOX1	0	0	0	31	0	0	0	0	0	0	0	0	0	0	0	0	0	0	0	0	0	0	1	1	0	0	0	0	0	0	0	0	0	0	0	0	0	0	0	0	0	0	0	0	0	0	0	0	0
BBOX1-AS1	0	0	0	0	0	0	0	48	0	1	0	0	0	0	0	0	0	0	0	0	0	0	0	0	0	0	0	0	0	0	0	0	0	0	0	0	0	0	0	0	0	0	0	0	0	0	0	0	0
BBS1	1	0	1	1	0	0	1	1	120	24	2	0	1	1	12	17	2	99	33	17	2	2	6	77	0	61	1	2	4	0	13	0	0	0	22	0	5	0	0	22	0	76	2	61	5	0	0	104	0
BBS10	1	0	0	2	0	0	0	0	1	1	6	0	0	0	0	10	0	25	14	10	0	6	8	4	0	0	9	5	0	0	0	1	10	0	0	0	3	3	0	0	0	3	3	1	0	0	0	28	0
BBS12	170	4	2	22	18	0	29	27	147	90	1	14	1	2	7	43	95	2	47	101	13	72	61	91	3	0	2	53	17	5	2	8	17	86	96	131	37	49	0	1	1	43	11	49	67	4	2	73	3
BBS2	3	17	57	20	8	9	11	27	12	0	5	13	46	41	48	6	25	60	15	25	18	19	66	137	0	17	10	18	28	21	16	13	47	16	42	6	8	10	41	11	0	35	7	57	35	0	0	39	27
BBS4	132	1	2	46	15	12	132	21	52	0	140	27	67	203	47	70	79	110	69	137	92	93	143	324	3	7	40	46	29	2	18	31	87	72	21	17	21	159	11	39	16	197	48	38	251	2	6	268	71
BBS5	0	1	0	21	0	0	1	0	0	0	1	0	0	0	1	1	0	1	4	0	0	0	2	1	0	34	1	5	0	0	0	0	0	1	0	0	0	0	0	0	0	0	0	0	0	0	0	2	0
BBS7	11	12	62	10	4	10	3	6	52	2	1	2	21	27	3	4	68	7	2	11	3	11	80	17	7	54	4	5	4	5	0	1	27	8	12	6	0	10	13	0	0	192	9	14	140	0	0	93	6
BBS9	2	6	0	17	0	0	2	7	0	4	2	9	10	0	1	4	0	0	0	14	5	2	10	40	0	1	1	0	0	0	0	1	2	0	11	0	8	26	0	0	20	6	17	35	25	0	0	3	1
BBX	523	142	533	575	142	27	287	347	205	157	134	101	56	297	320	62	66	259	409	610	130	328	659	1018	8	238	75	8	86	51	78	334	178	325	538	325	125	227	61	216	169	434	118	281	268	6	18	819	125
BCAM	2	2	3	0	0	0	0	1	1	0	0	0	1	0	3	0	0	2	2	0	1	0	15	5	0	1	1	1	0	0	0	0	1	0	0	1	1	0	1	2	1	0	1	2	4	0	0	1	0
BCAN	0	0	0	0	0	0	0	0	0	0	0	0	0	0	0	0	0	0	0	0	0	0	0	0	0	0	0	0	0	0	0	0	0	0	0	0	0	0	0	0	0	0	0	0	0	0	0	0	0
BCAP29	1	8	65	76	0	0	4	59	2	1	37	7	170	8	44	40	27	3	31	4	13	11	124	305	0	2	43	38	32	0	36	42	112	28	1	87	0	0	17	136	15	175	45	54	64	1	0	13	12
BCAP31	105	118	92	324	123	21	42	320	352	148	221	205	213	147	285	30	55	402	220	233	172	150	229	380	3	210	124	202	40	74	35	41	163	250	314	198	47	309	34	189	7	395	118	58	369	4	10	258	44
BCAR1	1	1	0	0	0	1	1	0	0	0	0	0	1	0	3	0	0	1	0	1	0	1	1	6	1	0	4	0	0	0	0	2	22	0	7	0	0	2	0	0	16	0	17	2	0	1	0	3	1
BCAR3	1	0	0	0	0	0	20	20	0	0	0	0	0	0	1	0	0	1	0	14	3	1	71	26	0	0	0	5	0	0	5	32	0	1	0	1	0	0	0	4	2	0	0	0	5	0	0	0	1
BCAR4	0	0	0	0	0	0	0	0	0	0	0	0	0	0	0	0	0	0	0	0	0	0	0	0	0	0	0	0	0	0	0	0	0	0	0	0	0	0	0	0	0	0	0	0	0	0	0	0	0
BCAS1	0	0	0	0	0	0	0	0	0	0	0	0	0	0	0	0	0	0	0	0	0	0	0	0	0	0	0	0	0	0	0	0	5	0	0	0	0	0	0	0	0	0	0	0	0	0	0	0	0
BCAS2	60	81	6	189	162	20	7	65	157	11	38	65	88	145	120	39	170	142	150	363	300	95	239	654	3	182	80	121	58	128	16	94	382	174	212	102	54	82	30	33	48	153	92	178	351	1	7	45	101
BCAS3	1	1	27	65	27	0	1	20	0	2	3	32	0	1	1	0	30	23	1	31	0	8	17	1	1	49	2	0	0	1	0	1	76	1	42	28	3	25	0	7	1	2	1	51	26	0	1	0	0
BCAS4	0	1	0	1	0	2	0	0	0	0	1	0	1	3	3	1	0	0	26	0	2	0	74	4	0	1	1	18	45	0	1	1	0	35	0	1	0	1	1	1	1	4	0	0	19	0	1	3	0
BCAT1	416	167	318	34	124	14	200	144	79	46	28	123	98	142	182	161	97	191	163	380	119	357	346	289	26	73	328	56	249	157	76	32	750	264	140	31	56	65	221	81	30	522	77	270	577	4	12	675	110
BCAT2	6	76	107	2	0	9	6	2	48	4	3	0	2	3	149	0	27	2	36	71	43	77	156	51	0	3	49	13	0	8	0	1	66	37	3	8	28	11	6	85	2	71	5	88	142	1	1	98	22
BCCIP	2	0	70	6	10	27	1	1	3	3	166	11	3	43	29	64	2	7	3	17	72	69	28	2	0	7	0	1	45	21	2	0	14	0	10	0	10	0	0	31	1	50	16	97	32	0	1	51	0
BCDIN3D	0	0	0	0	1	0	1	0	7	0	1	9	1	6	9	0	2	1	0	2	0	10	15	27	0	0	25	70	5	1	6	18	1	0	18	1	0	0	2	4	1	11	2	0	18	0	0	2	7
BCDIN3D-AS1	0	0	0	0	0	0	0	0	0	0	0	0	0	0	0	0	0	2	0	37	0	11	0	2	0	1	0	0	1	0	0	0	0	0	0	3	0	0	0	0	0	0	10	29	0	0	0	41	0
BCHE	0	0	0	0	0	0	0	0	0	0	0	0	0	0	0	0	0	0	0	0	0	0	0	0	0	0	0	0	0	0	0	0	0	0	0	0	0	0	0	0	0	0	0	0	0	0	0	0	0
BCKDHA	81	18	144	113	101	14	82	9	111	7	42	35	9	86	245	77	26	116	113	192	107	90	318	286	1	8	21	66	7	66	36	117	127	21	177	89	21	49	50	13	56	81	68	94	147	1	2	109	80
BCKDHB	1	0	0	0	0	0	0	26	51	0	1	0	16	32	3	17	4	23	29	74	7	1	62	71	0	0	2	1	0	0	1	3	72	37	19	8	0	9	0	3	25	8	5	17	1	0	0	46	0
BCKDK	105	0	1	3	0	3	1	5	1	0	1	0	2	102	1	0	1	22	0	74	1	66	54	1	1	38	1	26	29	1	0	1	3	0	0	0	0	23	67	2	1	128	13	35	50	0	0	49	0
BCL10	11	1	0	0	0	2	0	0	3	0	51	19	1	12	6	0	52	0	0	10	0	1	4	31	0	0	0	0	0	1	0	1	1	0	0	0	1	0	0	0	12	0	1	18	11	0	0	1	33
BCL11A	0	0	0	0	0	0	0	0	0	0	0	0	0	0	0	0	0	0	0	0	0	0	0	0	0	0	0	0	0	0	0	0	0	0	0	0	0	0	0	0	0	0	0	0	0	0	0	0	0
BCL11B	0	0	0	0	0	0	0	0	0	0	0	0	0	0	0	0	0	0	0	0	0	0	0	0	0	0	0	0	0	2	0	0	77	0	0	0	0	0	0	0	0	1	0	0	0	0	0	1	0
BCL2	47	1	32	1	1	0	44	0	1	12	0	0	0	22	2	48	2	0	111	275	0	3	22	2	0	102	16	1	0	0	0	0	0	0	0	0	0	0	1	0	56	59	16	0	6	1	1	0	0
BCL2A1	0	0	0	0	0	0	0	0	0	0	0	0	0	0	0	0	0	0	11	0	0	0	0	0	0	0	0	0	0	0	0	0	0	0	0	0	0	0	0	0	0	0	0	0	0	0	0	0	0
BCL2L1	1	0	7	9	2	0	16	16	0	0	8	0	7	2	0	0	1	1	2	5	0	13	44	35	0	0	1	5	0	0	0	0	26	1	14	0	2	0	0	0	0	6	1	29	53	0	0	2	10
BCL2L10	0	14	1	0	0	0	0	0	0	0	0	0	0	0	0	0	0	0	0	0	0	0	0	16	0	0	0	0	0	0	0	14	0	0	0	1	0	0	0	0	0	18	0	0	4	0	0	0	0
BCL2L11	0	20	0	0	0	0	0	47	0	0	0	12	1	0	17	0	0	1	0	9	0	1	28	2	0	0	1	0	0	0	0	14	62	1	0	0	0	0	0	0	0	2	24	21	1	0	0	40	0
BCL2L12	0	0	0	0	0	0	0	0	0	0	0	0	0	0	0	0	0	0	0	0	0	0	0	0	0	0	0	0	0	1	0	0	0	0	0	0	0	17	0	0	0	0	0	0	0	0	0	8	1
BCL2L13	71	48	1	105	11	4	90	16	65	1	67	9	3	1	5	49	17	30	10	19	8	13	46	123	1	34	18	52	26	74	2	18	7	28	41	23	14	7	0	10	24	62	19	69	7	1	0	121	7
BCL2L14	0	0	0	0	0	0	0	0	0	0	0	0	0	0	0	0	0	0	0	0	0	0	0	0	0	0	0	0	0	0	0	0	0	0	0	0	0	0	0	0	0	0	0	0	0	0	0	0	0
BCL2L15	0	0	0	0	0	0	0	0	0	1	0	0	0	0	0	0	0	0	0	0	0	0	0	0	0	0	0	0	0	0	0	0	0	0	1	0	0	0	0	0	0	0	0	0	0	0	0	0	0
BCL2L2	2	1	0	0	0	0	3	0	14	43	7	0	0	1	0	0	1	1	2	2	0	63	35	1	0	0	15	1	0	0	0	3	6	1	0	1	1	0	1	11	0	1	0	30	0	0	1	1	0
BCL3	0	0	0	0	13	0	1	2	0	37	50	0	0	18	0	0	1	55	17	1	38	34	1	0	0	0	11	0	0	0	0	0	0	0	0	0	0	0	0	0	0	21	0	0	0	0	1	0	0
BCL6	2	1	0	0	0	0	1	0	1	0	0	0	0	0	1	8	0	0	54	0	0	4	14	0	0	0	0	0	0	1	0	0	0	0	0	1	0	0	0	0	0	0	1	0	0	0	0	19	0
BCL6B	0	0	0	0	0	0	0	0	0	0	0	0	0	0	0	0	0	0	0	0	0	0	0	0	0	0	0	0	0	0	0	0	0	0	0	0	0	0	0	0	0	0	0	0	0	0	0	0	0
BCL7A	0	22	190	335	66	0	33	27	12	38	108	0	4	5	115	82	0	161	1	81	77	0	231	397	2	44	67	0	15	2	0	34	92	53	125	0	7	0	13	6	5	44	17	1	42	0	1	24	27
BCL7B	77	1	115	3	25	2	60	31	50	14	58	2	22	20	78	71	12	107	88	58	50	20	47	61	7	24	1	7	2	24	12	32	17	31	128	34	4	78	23	8	2	114	38	53	191	0	0	153	1
BCL7C	0	0	14	0	0	0	0	0	14	0	0	0	0	0	0	0	0	0	0	0	2	0	0	1	0	0	0	0	0	2	0	0	4	2	0	0	0	0	1	0	1	8	0	0	1	0	0	16	0
BCL9	13	0	0	0	0	0	66	8	0	0	2	0	0	0	0	0	0	0	0	33	0	0	12	21	1	0	0	1	0	0	17	0	0	0	2	0	0	1	0	1	0	8	0	11	0	0	0	5	0
BCL9L	0	0	0	0	0	0	0	0	0	0	0	0	1	0	0	0	0	0	8	0	12	5	0	2	0	0	1	0	0	0	0	0	0	0	1	0	0	0	0	1	0	0	1	1	159	0	0	0	0
BCLAF1	304	217	321	266	119	37	56	449	299	154	268	50	251	138	100	234	97	119	211	491	242	206	805	758	4	112	109	186	111	147	97	62	433	309	371	110	95	153	294	58	93	328	121	450	798	3	9	371	115
BCO1	0	0	0	0	0	0	0	0	0	0	0	0	0	0	0	0	0	0	0	0	0	0	0	9	0	0	0	0	0	0	0	0	0	0	0	0	0	0	0	0	0	0	0	0	0	0	0	0	0
BCO2	1	1	0	0	6	0	0	37	63	0	0	0	65	3	0	1	0	6	0	0	0	0	18	55	1	40	0	6	0	0	0	1	13	0	31	0	1	1	0	1	0	1	6	1	0	0	0	32	0
BCOR	0	0	0	0	0	4	0	0	0	0	0	0	0	0	8	0	0	0	0	0	0	21	0	1	0	0	0	0	0	0	0	0	2	0	0	0	0	0	0	1	21	0	0	0	0	1	0	10	0
BCORL1	0	0	0	1	0	0	17	1	1	0	0	0	0	0	0	0	0	0	0	0	0	2	0	2	0	1	0	0	0	0	0	0	0	1	0	0	0	0	12	0	0	0	0	0	0	0	0	25	0
BCORP1	0	0	0	0	0	0	0	0	0	0	0	0	0	0	0	0	0	0	0	0	0	0	0	0	0	0	0	0	0	0	0	0	0	0	0	0	0	0	0	0	0	0	0	0	0	0	0	0	0
BCR	2	22	34	0	0	0	11	17	0	7	1	0	0	8	10	11	3	0	1	1	2	2	12	1	0	0	10	0	1	0	2	0	6	0	11	0	1	0	0	6	0	2	5	4	2	0	0	1	0
BCRP2	0	18	18	0	0	0	0	0	0	0	0	0	0	0	0	0	0	0	0	0	0	0	0	0	0	0	1	0	0	0	0	0	0	0	0	0	0	0	0	0	0	0	0	0	0	0	0	0	0
BCRP3	0	0	0	0	0	0	0	0	0	0	0	0	0	0	0	0	0	0	0	0	0	0	0	0	0	0	0	0	0	0	0	0	0	0	0	0	0	0	0	0	0	0	0	0	0	0	0	0	0
BCS1L	27	1	39	2	0	0	2	12	24	43	2	18	1	0	21	0	46	58	25	30	69	62	1	30	1	73	0	0	1	0	1	0	2	1	72	2	1	12	0	1	77	20	20	4	1	1	0	35	0
BCYRN1	1986	1087	407	730	122	1433	883	661	268	580	1610	532	700	1457	555	149	1795	872	1293	3936	2763	698	4214	2493	72	153	230	168	1193	819	31	81	4767	1873	2826	94	685	598	56	249	76	1222	1596	1540	795	35	50	2786	288
BDH1	5	18	24	6	0	0	27	0	11	0	0	0	0	1	16	3	1	11	3	22	22	2	4	37	0	0	0	1	1	0	0	1	41	33	0	0	0	28	25	0	27	17	14	27	12	1	0	55	13
BDH2	0	0	0	0	0	0	59	0	0	0	1	0	0	39	0	1	49	2	0	33	0	0	9	13	0	0	0	0	56	0	18	5	0	0	0	0	0	1	0	0	0	0	0	18	1	0	2	0	0
BDKRB1	0	0	0	0	0	0	0	0	0	0	0	0	0	0	0	0	0	0	0	0	0	0	0	0	0	0	0	63	0	0	0	0	0	0	0	0	0	0	0	0	0	0	0	0	0	0	0	0	0
BDKRB2	0	0	0	0	0	0	0	0	0	0	0	0	0	39	0	0	1	0	0	0	0	0	0	0	0	13	28	1	0	0	0	0	0	0	0	0	0	0	0	0	0	0	0	0	1	0	0	0	0
BDNF	28	0	0	0	1	0	1	0	0	0	27	0	1	0	1	1	0	62	0	1	7	10	25	0	0	0	0	0	0	0	0	0	0	0	34	0	0	0	0	1	0	0	3	1	1	0	0	1	2
BDNF-AS	14	0	0	0	0	0	0	0	2	41	32	0	0	1	22	0	0	0	0	29	0	1	32	91	0	0	0	9	0	0	2	0	1	0	0	0	0	0	0	0	0	0	0	0	25	0	0	1	0
BDP1	47	96	224	110	5	31	93	29	62	180	101	50	39	198	96	9	87	155	72	112	64	101	214	310	1	44	2	64	21	64	25	3	226	49	123	51	23	80	60	46	119	261	57	294	308	1	4	341	53
BEAN1	0	0	0	0	0	0	0	0	0	0	0	0	0	0	0	0	0	0	0	0	0	0	0	0	0	0	0	0	0	0	0	0	0	0	0	0	0	0	0	0	0	0	0	0	4	0	0	0	0
BECN1	0	0	1	0	1	0	0	2	0	0	90	0	0	1	0	0	2	1	1	3	0	0	2	8	0	0	2	1	0	1	1	4	0	8	12	0	13	0	0	0	0	7	0	6	5	0	0	0	1
BEGAIN	1	7	1	1	0	0	11	0	0	1	0	0	0	1	0	0	1	0	0	2	1	0	46	24	0	0	1	0	0	0	0	0	58	23	16	0	0	0	0	0	0	11	1	2	3	0	1	8	0
BEND2	0	0	0	0	0	0	0	0	0	0	0	0	0	0	0	0	0	0	0	0	0	0	0	0	0	0	0	0	0	0	0	0	0	0	0	0	0	0	0	0	0	0	0	0	0	0	0	0	0
BEND3	0	0	0	0	0	0	0	0	0	0	0	0	0	0	0	0	0	0	0	0	0	0	0	0	0	0	0	0	0	0	0	0	0	0	0	0	0	0	0	0	0	0	0	0	0	0	0	0	0
BEND3P3	0	0	0	0	0	0	0	0	0	0	0	0	0	0	0	0	0	8	0	0	0	0	1	1	0	1	0	0	0	0	0	0	0	0	0	0	0	0	0	0	0	0	0	0	0	0	0	0	0
BEND4	0	0	20	0	0	2	0	0	0	0	0	0	0	0	0	0	0	36	0	4	0	0	59	1	0	0	0	0	0	1	0	1	5	0	0	11	12	0	0	2	3	1	0	1	98	1	1	0	0
BEND5	1	1	1	6	9	0	0	0	0	80	1	2	1	0	0	0	1	11	8	0	0	0	47	2	0	0	0	44	0	0	0	0	69	0	1	0	0	8	0	14	0	122	7	1	76	0	1	15	0
BEND6	0	26	11	1	0	0	0	1	0	0	23	0	0	19	2	0	0	0	0	31	0	1	0	1	0	0	0	41	0	0	0	0	60	0	0	0	0	1	0	0	0	2	1	0	16	0	1	0	0
BEND7	0	26	0	0	0	0	0	0	0	0	0	0	0	0	1	0	2	0	0	0	0	0	72	2	0	0	0	1	0	0	0	0	17	1	1	0	1	0	13	2	0	0	3	46	1	0	0	5	8
BEST1	0	0	0	20	0	0	0	0	0	0	0	0	0	0	0	0	0	0	0	0	0	13	0	0	0	0	0	0	0	0	0	0	0	0	6	0	0	1	0	0	0	6	0	0	0	0	1	1	1
BEST2	0	0	0	0	0	0	0	0	0	0	0	0	0	0	0	0	0	0	0	0	0	0	0	0	0	0	0	0	0	0	0	0	0	0	0	0	0	0	0	0	0	0	0	0	0	0	0	0	0
BEST3	0	0	1	0	0	0	0	0	0	0	0	0	0	3	0	0	0	0	0	0	0	0	0	0	1	0	0	0	0	0	0	0	0	0	0	0	0	0	0	0	0	0	0	0	0	0	0	0	0
BEST4	0	0	0	0	0	0	0	0	1	0	0	0	0	0	0	0	0	0	0	1	0	0	0	1	0	0	36	0	6	0	0	0	21	0	0	0	0	0	2	0	0	0	0	0	0	0	0	0	0
BET1	23	0	10	23	33	15	27	27	23	52	62	12	19	26	14	5	11	23	36	68	50	43	66	119	1	16	14	48	13	8	15	64	40	33	32	0	10	30	20	14	2	37	19	32	100	0	0	2	27
BET1L	132	144	3	6	9	15	51	57	80	27	22	30	61	24	171	3	12	8	36	20	64	76	124	87	2	66	8	69	39	43	0	52	100	92	46	10	1	21	1	3	12	173	22	31	94	0	2	2	11
BEX1	3256	1790	1853	2328	1536	423	2472	1846	2670	1681	2247	779	1785	1834	2599	673	1200	2203	1484	3979	1762	2076	4053	6901	73	2025	1109	1565	1081	1411	480	1519	2798	3286	1855	1413	900	1565	1504	2008	875	4312	1316	2366	4995	17	68	2772	1152
BEX2	943	873	723	1506	298	202	1030	1029	862	449	966	169	32	439	2008	369	1227	896	110	492	1090	1226	1419	4741	26	1253	366	1102	499	829	447	462	1960	829	1081	1061	358	1551	564	384	393	1854	522	2378	1953	12	32	1275	360
BEX4	581	427	614	1344	266	32	547	304	632	362	502	163	366	394	427	258	388	280	404	902	553	841	838	2320	14	737	268	372	294	423	174	199	566	865	630	167	86	449	279	154	216	471	370	593	816	5	14	527	235
BEX5	202	255	109	286	259	83	241	296	415	104	377	81	90	169	154	185	15	361	126	293	396	428	413	780	6	379	93	80	40	15	85	296	471	94	697	272	56	61	146	15	148	348	161	267	301	36	10	359	42
BFAR	2	23	2	0	47	4	78	0	30	13	50	0	56	49	61	3	8	24	2	0	44	126	27	186	2	33	12	12	2	25	2	42	278	40	1	4	7	38	7	2	83	37	26	7	33	0	2	146	35
BFSP1	0	0	0	0	0	0	0	0	0	0	0	0	0	0	0	0	0	0	0	0	0	0	0	0	0	0	0	0	0	0	0	0	0	0	0	0	0	0	0	0	0	2	0	0	0	0	0	1	0
BFSP2	0	0	0	0	0	0	0	0	0	0	0	0	0	0	0	0	0	0	0	0	0	0	0	0	0	0	0	0	0	0	0	0	0	0	0	0	0	0	0	0	0	0	0	0	0	0	0	0	0
BGLT3	0	0	0	0	0	0	0	0	0	0	0	0	0	0	0	0	0	0	0	0	0	0	0	0	0	0	0	0	0	0	0	0	0	0	0	0	0	0	0	0	0	0	0	0	0	0	0	0	0
BGN	0	0	0	0	0	0	0	0	0	0	0	0	0	0	0	0	0	0	0	0	0	0	0	0	0	0	0	0	0	0	0	0	0	0	0	0	0	0	0	0	0	0	0	0	0	0	0	0	0
BHLHB9	97	72	1	12	0	0	0	1	2	1	1	3	0	62	1	23	24	0	2	101	3	32	190	64	1	15	2	1	28	1	13	0	15	2	35	24	9	39	0	3	0	1	41	40	79	1	0	52	24
BHLHE22	0	0	0	0	0	0	0	0	0	0	0	0	0	0	0	0	0	0	0	0	0	0	0	0	0	0	0	0	0	0	0	0	0	0	0	0	0	0	0	0	0	0	0	0	0	0	0	0	0
BHLHE40	0	18	0	11	0	0	0	8	17	7	1	0	0	3	16	3	0	0	3	5	0	1	2	8	0	0	0	1	0	5	3	0	16	0	26	2	0	4	0	0	0	24	0	0	1	0	0	1	0
BHLHE40-AS1	0	0	0	1	0	0	0	0	0	0	0	0	0	0	0	17	0	0	0	0	0	0	0	0	0	0	0	0	0	0	0	0	0	0	0	0	0	0	0	0	0	0	0	0	0	0	0	0	0
BHLHE41	0	0	0	0	0	0	0	0	0	0	0	0	0	0	0	0	0	0	0	0	0	0	0	0	0	0	0	0	0	0	0	0	0	0	0	0	0	0	0	0	0	0	0	0	0	0	0	0	0
BHMT	0	0	0	0	0	0	0	0	0	0	0	0	0	0	0	0	0	0	0	0	0	0	0	0	0	0	0	0	0	0	0	0	0	0	0	0	0	0	0	0	0	0	0	0	0	0	0	0	0
BHMT2	0	0	1	0	23	0	2	0	0	1	0	0	0	0	39	0	0	0	0	1	1	15	25	31	0	0	0	1	29	0	0	0	9	0	0	0	5	1	0	0	0	0	1	0	4	0	2	0	0
BICC1	0	0	4	0	0	0	0	0	0	0	0	1	40	0	0	0	0	0	0	0	1	0	2	7	0	99	0	0	0	0	0	0	0	0	0	0	1	0	0	0	0	0	1	0	0	0	0	2	0
BICD1	86	21	2	37	43	0	59	82	109	46	109	3	48	116	77	1	76	50	1	110	3	39	38	112	1	71	46	21	1	5	7	4	0	44	40	21	15	32	36	4	52	1	16	83	283	1	1	63	67
BICD2	51	0	0	0	0	0	1	0	0	5	11	0	0	0	0	0	0	27	0	1	0	2	0	0	0	0	0	0	0	0	14	1	0	0	0	0	1	0	0	3	0	0	0	0	81	0	0	14	0
BID	0	0	1	0	0	0	30	1	0	1	0	0	1	7	1	0	15	7	49	25	1	25	1	65	0	2	33	0	0	17	15	1	53	0	30	0	5	1	0	0	1	2	0	37	117	0	0	6	0
BIK	0	0	0	0	1	0	0	0	0	0	1	0	0	0	0	0	1	0	0	0	0	0	7	0	0	0	25	0	0	0	0	0	1	0	0	0	0	0	0	0	0	0	0	0	23	0	0	0	0
BIN1	63	3	1	7	0	0	0	12	1	0	2	0	1	43	0	36	0	36	0	0	0	1	62	73	0	1	8	26	0	1	2	0	57	48	0	1	0	19	9	0	0	13	9	1	192	1	0	33	8
BIN2	0	0	0	0	0	0	0	0	0	0	0	0	0	0	0	1	0	0	0	0	0	0	5	1	0	0	0	0	0	0	0	0	0	0	0	0	0	0	0	0	0	0	0	0	0	0	0	0	0
BIN3	2	0	98	33	0	3	1	38	1	36	48	0	0	1	0	0	20	1	1	26	42	90	98	56	0	2	1	32	16	1	0	2	55	1	43	29	1	21	49	1	0	19	26	27	106	0	1	97	27
BIN3-IT1	0	82	0	1	0	0	0	0	0	0	0	0	0	0	1	0	0	0	19	1	0	0	0	0	0	0	0	0	0	0	0	0	0	0	0	0	0	0	0	0	0	0	0	0	0	0	0	2	0
BIRC2	34	6	62	1	70	5	1	11	134	0	31	0	1	3	75	0	67	61	19	65	98	75	81	261	2	17	3	24	26	37	0	2	54	2	131	14	14	45	1	1	1	19	11	88	101	0	1	28	28
BIRC3	1	0	2	1	0	0	73	47	0	0	0	1	0	22	15	1	0	1	2	28	1	49	39	102	0	0	0	43	0	1	1	1	0	3	3	25	9	0	1	0	0	1	8	10	94	0	2	62	0
BIRC5	0	0	0	0	0	0	0	0	0	0	0	0	0	0	0	0	0	0	0	0	0	0	0	0	0	0	31	0	0	1	1	0	0	1	0	0	0	0	0	0	0	0	0	0	0	0	0	1	0
BIRC6	83	83	58	21	5	3	50	73	0	1	60	0	177	186	20	7	2	33	66	34	9	9	126	89	2	18	1	2	2	0	0	0	111	0	2	3	2	1	146	2	37	36	10	3	289	1	2	116	3
BIRC6-AS2	0	1	0	0	0	0	0	0	0	0	0	0	0	0	0	0	0	0	0	0	0	0	0	0	0	0	0	0	0	0	0	0	0	0	0	0	0	0	0	0	0	0	0	0	0	0	0	0	0
BIRC7	0	0	0	0	0	0	0	0	0	0	0	0	0	0	0	0	0	0	0	0	0	0	0	0	0	0	0	0	0	0	0	0	0	0	0	0	0	0	0	0	0	0	0	0	0	0	0	0	0
BISPR	0	0	0	0	0	0	0	0	0	0	0	0	0	0	0	0	0	0	0	0	0	0	0	1	0	0	0	0	0	0	0	0	0	0	0	0	0	0	0	0	0	0	0	0	0	0	0	2	0
BIVM	0	23	0	1	20	11	0	6	1	14	0	1	0	0	0	2	0	0	2	1	7	2	19	83	0	16	18	0	0	14	1	1	12	40	24	0	8	0	0	1	1	14	16	11	67	0	0	41	0
BLACAT1	0	0	0	0	0	0	0	0	0	0	0	0	0	0	0	0	0	0	0	0	0	0	0	0	0	0	0	0	0	0	0	0	0	0	0	0	0	0	0	0	0	0	0	0	0	0	0	0	0
BLCAP	137	65	161	113	49	17	113	122	20	11	46	21	47	51	35	69	32	40	90	123	22	62	52	367	0	42	36	77	53	64	0	3	79	4	25	20	16	84	51	141	52	101	18	63	192	1	4	234	26
BLK	0	0	0	0	0	0	0	0	0	0	0	0	0	0	0	0	0	0	0	0	0	0	0	0	0	0	0	0	0	0	0	0	0	0	0	0	0	0	0	0	0	0	0	0	0	0	0	0	0
BLM	86	0	61	0	5	0	0	20	0	1	0	23	0	0	2	37	1	10	3	29	13	0	0	256	2	1	0	0	0	1	0	32	0	12	0	0	0	0	0	1	15	92	0	0	1	0	0	34	40
BLMH	0	0	37	0	18	0	50	1	0	47	0	0	1	0	0	0	0	0	1	0	1	1	0	2	0	5	0	0	0	0	0	0	0	2	28	0	23	1	0	0	0	1	11	2	75	0	4	1	11
BLNK	0	0	0	0	0	0	0	0	0	0	0	0	0	0	0	0	0	0	0	0	0	0	0	0	0	0	0	0	0	0	0	0	0	0	0	0	0	0	0	0	0	0	0	0	0	0	0	0	0
BLOC1S1	62	141	56	68	22	8	84	104	85	17	149	37	54	66	86	102	32	100	56	95	48	18	185	363	8	58	42	18	27	38	20	38	68	80	45	57	16	63	22	24	11	60	16	77	165	0	3	79	22
BLOC1S2	58	28	35	85	47	37	39	62	71	11	144	38	7	62	47	40	61	56	28	197	30	167	105	98	5	46	41	76	43	42	1	4	182	32	139	111	20	76	0	63	15	74	101	89	146	0	2	83	12
BLOC1S3	2	2	3	6	0	0	2	22	2	1	8	4	0	3	1	8	0	0	1	50	1	12	63	24	0	0	4	1	5	0	2	0	8	5	7	0	0	1	0	2	7	34	20	1	8	0	2	0	34
BLOC1S4	0	0	7	0	0	0	0	0	0	0	0	0	1	0	0	0	0	0	0	0	0	1	13	0	0	0	0	0	0	0	1	0	0	1	0	0	0	0	2	0	0	1	1	0	1	0	0	0	0
BLOC1S6	499	441	517	707	302	106	395	320	160	169	252	115	378	386	256	154	187	417	559	615	305	460	721	762	9	146	66	77	287	109	153	159	846	607	690	41	86	251	208	38	54	357	147	598	433	1	14	619	444
BLVRA	115	2	3	3	28	14	5	18	7	93	19	15	28	1	43	1	1	137	84	72	62	2	128	220	1	156	30	30	46	0	1	42	96	119	1	9	28	30	8	60	33	21	1	47	202	0	6	37	84
BLVRB	135	69	2	3	70	1	64	1	181	73	99	1	1	2	72	70	1	4	134	72	54	8	62	142	2	2	2	4	3	198	1	0	168	113	0	1	0	74	4	35	0	2	36	54	59	2	1	3	1
BLZF1	0	0	1	3	1	0	0	2	0	0	0	0	0	1	6	0	41	1	70	0	1	12	34	33	0	27	55	0	0	2	0	0	34	1	0	0	0	0	41	0	1	2	0	0	0	1	1	3	9
BMF	0	34	0	0	0	0	0	0	0	0	0	0	1	0	0	0	0	0	0	0	0	0	1	0	0	0	0	0	0	0	0	0	0	0	0	0	0	0	0	0	2	0	0	0	0	0	0	0	0
BMI1	0	0	0	0	0	0	0	0	0	0	0	0	0	0	0	0	0	0	0	0	0	0	0	0	0	0	0	0	0	0	0	0	0	0	0	0	0	0	0	0	0	0	0	0	0	0	0	0	0
BMP1	0	0	1	0	0	0	0	0	0	64	7	0	0	0	1	0	0	32	0	0	0	0	1	0	0	0	0	0	0	3	1	0	14	0	0	0	0	0	0	0	0	1	1	1	0	0	0	0	0
BMP2	19	0	1	0	0	0	0	0	0	0	31	0	0	0	0	0	0	0	0	1	0	0	0	7	0	0	0	0	0	0	0	0	0	0	0	0	0	0	0	0	0	0	0	0	0	0	0	0	0
BMP2K	0	0	0	0	31	4	0	0	0	3	0	0	0	0	33	0	0	0	0	0	1	0	14	0	0	0	11	0	6	0	0	0	0	0	0	0	0	0	0	0	0	8	0	0	27	0	0	51	0
BMP3	0	0	0	0	0	0	0	0	0	0	0	0	0	0	0	0	0	0	0	0	0	0	0	0	0	0	0	0	0	0	0	0	0	0	0	0	0	0	0	0	0	0	0	0	0	0	0	0	0
BMP4	0	52	0	0	0	0	0	1	0	0	0	0	0	0	0	0	0	0	1	0	0	0	1	39	0	0	0	0	0	0	0	0	0	1	0	0	0	0	0	0	0	0	0	0	0	0	0	0	0
BMP5	0	0	0	0	0	0	0	0	0	0	0	0	0	0	0	0	0	0	0	0	0	0	0	0	0	0	0	0	0	0	0	0	0	0	0	0	0	0	0	0	0	0	0	0	0	0	0	0	0
BMP6	0	0	0	0	0	0	0	0	0	0	0	0	0	0	0	0	0	0	0	0	0	0	0	0	0	0	0	0	0	0	0	0	0	0	0	0	0	0	0	0	0	0	0	0	0	0	0	0	0
BMP7	0	0	0	0	0	0	0	0	0	0	0	0	0	0	0	0	0	0	0	0	0	0	0	2	0	0	0	0	0	0	0	0	0	0	0	0	0	0	0	0	0	0	0	0	0	0	0	0	0
BMP8A	0	0	0	0	2	0	0	0	0	0	0	0	0	0	0	0	0	0	0	0	0	0	0	1	0	0	0	0	0	0	0	11	0	0	0	0	0	0	0	0	29	0	0	0	0	0	0	10	0
BMP8B	0	0	0	0	0	0	0	0	0	0	0	0	0	0	0	0	0	0	0	0	0	0	0	0	0	0	0	0	0	0	0	0	0	0	0	0	0	0	0	0	8	0	0	0	0	0	0	0	0
BMPER	75	64	51	2	3	23	11	17	2	2	13	1	2	46	3	0	154	3	167	58	121	35	263	117	1	3	5	9	77	16	23	2	218	252	117	1	0	40	82	1	36	76	45	82	417	0	2	133	0
BMPR1A	0	0	11	0	7	0	0	39	0	0	0	0	0	62	0	0	4	0	0	30	0	0	1	3	0	0	3	0	0	0	5	0	1	1	0	9	0	12	2	0	0	0	10	0	16	0	0	19	0
BMPR1B	0	0	0	0	0	0	0	0	0	0	0	0	0	0	0	0	0	0	0	0	0	0	0	0	0	0	0	0	0	0	0	0	0	0	0	0	0	0	0	0	0	0	0	0	0	0	0	0	0
BMPR1B-AS1	0	0	0	0	0	0	0	0	0	0	0	0	0	0	0	0	0	0	0	0	0	0	0	0	0	0	0	0	0	0	0	0	0	0	0	0	0	0	0	0	0	0	0	0	0	0	0	0	0
BMPR2	118	73	4	3	2	4	66	32	21	2	3	26	96	13	59	1	23	129	36	45	7	252	123	158	2	77	23	4	8	1	35	1	236	43	16	96	12	3	1	0	6	158	42	84	146	0	5	20	2
BMS1	197	3	57	21	66	4	133	91	80	21	58	18	37	0	77	25	0	17	53	263	51	27	115	204	0	35	40	1	17	1	2	108	14	75	21	82	32	6	2	50	1	163	25	90	111	1	3	286	56
BMS1P20	71	13	2	33	0	2	2	1	1	3	40	0	32	23	116	11	2	3	1	64	2	22	21	46	1	18	1	1	1	0	1	2	1	1	28	0	11	0	0	10	0	35	0	0	8	0	1	23	1
BMS1P21	0	56	0	0	0	0	64	1	0	90	0	0	0	2	0	0	1	0	0	1	0	43	1	1	0	0	0	0	0	0	0	0	0	0	0	0	0	0	1	1	0	1	0	0	0	0	0	46	51
BMS1P4	65	0	0	1	0	0	0	47	0	0	0	0	82	0	0	0	0	0	1	0	0	0	34	56	2	0	0	0	0	0	0	0	1	1	4	0	0	0	0	0	0	1	15	0	15	1	2	3	0
BMS1P5	5	9	76	0	1	9	1	0	0	0	0	0	0	1	2	0	0	0	0	9	0	0	1	1	0	0	0	3	0	0	0	0	0	0	0	0	0	1	0	3	3	1	0	0	0	0	0	3	0
BMS1P6	0	0	0	0	0	0	0	0	0	0	0	0	0	0	0	0	0	0	0	0	0	0	0	0	0	0	0	0	0	0	0	0	0	0	0	0	0	0	0	0	0	0	0	0	0	0	0	0	0
BMX	0	0	0	0	0	0	0	0	0	0	0	0	0	0	0	0	0	0	0	0	0	0	0	0	0	0	0	0	0	0	0	0	0	0	0	0	0	0	0	0	0	0	0	0	0	0	0	0	0
BNC1	0	0	0	0	0	0	0	0	0	0	0	0	0	0	0	0	0	0	0	0	0	0	0	0	0	0	0	0	0	0	0	0	0	0	0	0	0	0	0	0	0	0	0	0	0	0	0	0	0
BNC2	0	0	0	0	0	0	0	0	0	0	0	0	0	0	0	0	0	0	0	0	0	0	0	0	0	0	0	0	0	0	0	0	0	0	0	0	0	0	0	0	0	0	0	0	0	0	0	0	0
BNIP1	4	58	0	36	14	0	35	55	0	1	0	0	1	2	3	44	44	51	26	112	43	70	24	37	0	0	49	0	0	57	0	0	31	5	34	0	0	1	0	1	4	55	39	58	86	0	0	68	20
BNIP2	21	5	35	97	15	1	72	49	172	3	37	33	0	79	32	78	0	9	1	101	4	82	4	137	0	24	15	7	40	46	0	2	22	24	25	1	7	2	63	1	9	15	9	16	111	0	2	52	2
BNIP3	323	392	175	573	111	27	264	169	474	81	213	171	84	72	475	155	175	116	438	409	134	354	499	1274	8	203	183	70	49	180	102	67	583	598	294	246	66	174	63	71	27	240	150	444	554	8	6	376	149
BNIP3L	161	177	78	186	61	17	93	65	219	55	127	67	96	133	105	104	151	60	49	87	106	131	183	416	4	27	46	96	66	47	67	95	311	190	212	68	49	48	52	18	59	223	50	136	259	1	6	150	63
BNIPL	0	0	0	0	4	0	0	0	0	2	1	0	0	1	0	0	0	0	0	1	0	0	1	94	0	0	0	0	1	2	0	0	0	9	1	0	0	2	0	0	0	1	0	0	4	0	0	0	0
BOC	0	0	0	0	0	0	0	0	0	0	0	0	0	0	0	0	0	0	0	0	0	0	0	0	0	0	0	0	0	0	0	0	0	0	0	0	0	0	0	0	0	0	0	0	0	0	0	0	0
BOD1	66	1	0	41	35	0	2	1	1	0	10	21	22	2	15	1	0	0	31	33	2	6	25	3	0	0	0	11	1	2	3	2	41	13	1	0	0	3	0	1	0	56	0	6	13	0	0	22	0
BOD1L1	106	99	59	3	24	12	70	270	82	2	63	1	73	261	61	3	62	3	3	25	9	14	115	6	2	134	31	2	1	2	30	0	50	73	48	56	60	2	7	2	122	112	35	130	22	3	7	389	0
BOD1L2	0	0	0	0	0	0	0	0	0	0	0	0	0	0	0	0	0	0	0	0	0	0	0	0	0	0	0	0	0	0	0	0	0	0	0	0	0	0	0	0	0	0	0	0	0	0	0	0	0
BOK	0	0	0	0	0	0	0	0	0	0	0	0	0	0	0	0	0	0	0	0	0	0	0	0	0	0	0	0	0	0	0	0	0	0	0	0	0	0	0	0	0	0	0	0	0	0	0	0	0
BOK-AS1	0	0	0	0	0	0	0	0	0	0	0	0	0	0	0	0	0	0	0	0	0	0	0	0	0	0	0	0	0	0	0	0	0	0	0	0	0	0	0	0	0	0	0	0	0	0	0	0	0
BOLA1	47	2	38	66	52	0	96	82	1	32	23	43	2	2	117	1	90	3	99	2	16	1	101	49	1	30	0	1	0	0	0	1	172	61	54	39	0	2	1	1	41	19	49	107	105	0	1	3	52
BOLA3	58	2	26	40	1	17	3	23	84	38	2	26	24	1	4	71	14	109	46	26	70	116	29	157	1	194	26	8	6	16	1	1	42	17	142	85	13	3	0	30	0	240	31	84	91	0	0	51	25
BOLA3-AS1	0	53	0	0	0	1	0	1	0	0	1	0	0	0	1	2	0	3	37	0	9	0	0	0	0	0	1	0	0	21	0	0	0	0	0	0	0	0	0	0	0	0	8	0	1	0	0	0	0
BOLL	0	0	0	0	0	0	0	0	0	0	0	0	0	0	0	0	0	0	0	0	0	0	0	0	0	0	0	0	0	0	0	0	0	0	0	0	0	0	0	0	0	0	0	0	0	0	0	0	0
BOP1	0	0	0	0	0	0	1	0	0	0	9	1	0	0	0	0	114	1	0	1	0	1	3	2	0	0	0	0	0	0	0	1	0	0	0	0	0	0	9	0	0	2	11	0	0	0	0	0	0
BORA	0	0	0	0	19	0	0	0	0	0	0	0	0	0	0	0	0	0	0	0	0	0	5	0	0	0	0	0	0	0	0	0	0	0	0	0	0	0	0	0	0	0	0	0	0	0	0	0	0
BPGM	0	25	2	30	25	1	108	20	40	92	9	3	0	26	36	0	17	0	6	92	32	97	45	53	2	32	36	24	19	29	10	10	24	18	85	1	3	0	1	31	0	182	13	21	69	0	0	33	0
BPHL	0	0	0	0	1	0	34	2	1	0	30	0	30	1	16	1	1	27	0	83	1	1	21	4	0	0	0	0	0	0	1	15	38	25	1	0	1	1	33	0	76	49	0	0	24	0	0	49	0
BPI	0	0	0	0	0	0	0	0	0	0	0	0	0	0	0	0	0	0	0	0	0	0	0	0	0	0	0	0	0	0	0	0	0	0	0	0	0	0	0	0	0	0	0	0	0	0	0	0	0
BPIFA1	0	0	0	0	0	0	0	0	0	0	0	0	0	0	0	0	0	0	0	0	0	0	0	0	0	0	0	0	0	0	0	0	0	0	0	0	0	0	0	0	0	0	0	0	0	0	0	0	0
BPIFA2	0	0	0	0	0	0	0	0	0	0	0	0	0	0	0	0	0	0	0	0	0	0	0	0	0	0	0	0	0	0	0	0	0	0	0	0	0	0	0	0	0	0	0	0	0	0	0	0	0
BPIFA3	0	0	0	0	0	0	0	0	0	0	0	0	0	0	0	0	0	0	0	0	0	0	0	0	0	0	0	0	0	0	0	0	0	0	0	0	0	0	0	0	0	0	0	0	0	0	0	0	0
BPIFB1	0	0	0	0	0	0	0	0	0	0	0	0	0	0	0	0	0	0	0	0	0	0	0	0	0	0	0	0	0	0	0	0	0	0	0	0	0	0	0	0	0	0	0	0	0	0	0	0	0
BPIFB2	0	0	0	0	0	0	0	0	0	0	0	0	0	0	0	0	0	0	0	0	0	0	0	0	0	0	0	0	0	0	0	0	0	0	0	0	0	0	0	0	0	0	0	0	0	0	0	0	0
BPIFB3	0	0	0	0	0	0	0	0	0	0	0	0	0	0	0	0	0	0	0	0	0	0	0	0	0	0	0	0	0	0	0	0	0	0	0	0	0	0	0	0	0	0	0	0	0	0	0	0	0
BPIFB4	0	0	0	0	0	0	0	0	0	0	0	0	0	0	0	0	1	0	0	0	0	0	0	0	0	0	0	0	0	0	0	0	0	0	0	0	0	0	0	0	0	20	0	0	1	0	0	0	0
BPIFC	0	0	0	0	0	0	0	0	0	0	0	0	0	0	0	0	0	0	0	0	0	0	0	1	0	0	0	0	0	0	0	1	0	0	0	0	0	0	0	0	0	5	0	0	0	0	0	0	0
BPNT1	4	36	0	0	0	0	0	1	0	14	0	0	0	4	0	1	4	3	37	48	1	1	11	31	1	0	9	0	6	0	1	0	46	15	0	2	0	0	0	0	0	1	20	0	7	0	1	52	1
BPTF	352	52	372	46	32	6	54	7	42	48	83	22	105	372	47	165	62	173	297	267	4	18	413	244	4	43	155	133	68	6	44	71	57	139	100	28	99	26	4	69	33	314	55	102	377	2	11	477	2
BRAF	0	0	4	0	0	0	3	0	1	2	0	0	0	0	0	0	0	1	31	1	0	0	29	0	0	7	0	0	0	0	0	3	27	0	4	0	3	13	0	0	0	0	10	0	30	0	0	56	0
BRAP	28	8	2	61	8	0	2	47	58	0	7	27	17	157	2	0	1	18	8	35	2	137	81	93	1	2	0	0	23	2	17	11	76	0	118	0	2	45	2	1	9	216	25	2	14	1	1	77	0
BRAT1	52	0	98	1	2	0	1	0	0	16	0	0	2	30	0	8	1	0	17	26	0	20	1	21	1	0	1	2	15	15	12	1	1	37	22	0	0	22	0	51	1	34	0	0	13	0	0	18	0
BRCA1	0	0	0	0	0	0	0	42	0	0	0	0	0	0	0	0	0	2	0	0	12	0	0	0	0	1	0	0	0	207	0	0	3	0	0	0	0	0	2	0	0	0	0	1	1	0	0	0	0
BRCA2	0	0	31	2	1	0	0	0	1	0	0	1	0	0	0	0	0	0	0	35	0	0	0	1	0	0	0	0	1	51	0	15	114	0	7	0	0	0	0	0	0	40	16	0	0	0	0	25	0
BRCAT107	0	0	0	0	0	0	0	0	0	0	0	0	0	0	0	0	0	0	0	0	0	0	0	0	0	0	0	0	0	0	0	0	0	0	0	0	0	0	0	0	0	0	0	3	0	0	0	0	0
BRCAT54	3	0	158	1	0	8	37	10	65	0	0	0	59	1	1	73	0	4	4	1	46	25	32	120	0	35	4	15	0	0	2	14	74	32	46	3	11	0	1	35	9	25	42	120	32	1	0	47	6
BRCC3	2	16	44	98	8	19	79	15	64	13	30	4	35	84	24	34	36	92	53	21	19	67	148	84	1	4	0	0	2	101	0	69	95	84	112	16	19	112	0	1	1	238	48	58	138	0	0	140	29
BRD1	29	1	1	0	1	1	1	10	8	3	1	0	0	0	1	2	11	2	2	0	1	6	7	24	0	0	1	0	0	0	0	0	29	3	0	0	0	1	6	15	0	0	4	7	0	0	1	6	2
BRD2	76	77	54	113	171	68	78	38	82	12	240	20	79	201	42	96	81	189	21	201	137	83	183	356	4	39	285	5	4	100	22	5	127	75	42	139	32	48	105	56	15	100	57	72	266	1	4	311	178
BRD3	1	1	210	63	1	8	1	1	130	66	89	3	3	223	8	5	3	33	127	58	0	3	166	84	4	46	0	11	3	0	22	2	29	0	1	62	16	37	1	32	1	2	7	18	76	0	0	77	48
BRD4	61	59	2	7	32	0	40	1	0	30	71	1	23	1	2	59	2	39	35	13	21	10	96	28	72	0	75	0	0	0	0	0	110	24	79	52	0	1	0	49	0	122	2	66	20	3	4	217	6
BRD7	48	5	101	26	19	41	10	6	73	2	59	26	3	5	101	4	0	113	58	214	98	40	78	61	0	4	19	28	3	0	0	67	82	1	14	1	43	0	0	1	0	91	53	91	18	1	0	152	4
BRD7P3	0	0	0	0	0	0	0	0	0	0	0	0	0	0	0	0	0	0	0	0	0	0	0	0	0	0	0	0	0	0	0	0	0	0	0	0	0	0	0	0	0	0	0	0	0	0	0	0	0
BRD8	91	101	536	264	150	44	363	221	110	147	164	227	51	196	342	58	88	69	180	858	320	468	1013	1135	11	307	276	378	146	12	6	124	221	312	528	37	114	285	90	131	43	574	123	93	566	6	5	588	65
BRD9	23	0	1	0	0	0	0	0	1	0	32	0	0	0	0	0	0	0	0	19	92	41	38	23	0	0	1	6	5	0	0	0	59	1	7	2	0	1	1	0	1	22	0	1	27	0	0	1	0
BRDT	0	0	0	0	0	0	0	0	0	0	0	0	0	1	0	0	0	0	0	0	0	0	0	1	0	0	0	0	0	0	0	0	0	0	0	0	0	0	0	0	0	0	0	0	0	0	0	0	0
BRE	7	2	0	137	0	2	31	3	14	2	2	0	3	1	32	2	2	139	62	18	1	63	117	107	0	0	0	18	2	35	0	1	4	4	35	42	18	3	26	0	0	86	1	76	111	0	1	28	46
BRE-AS1	4	36	1	0	0	0	0	3	0	27	1	2	1	0	14	36	2	0	1	2	0	49	5	31	0	0	0	0	12	18	0	0	127	0	0	0	0	0	0	0	1	2	0	0	1	0	0	2	0
BREA2	0	1	0	0	0	0	0	0	0	0	0	0	0	0	1	0	0	0	0	0	0	0	0	0	0	0	1	0	0	0	0	0	0	0	0	0	0	0	0	1	0	0	0	0	0	0	0	0	0
BRF1	0	25	1	68	0	0	1	1	0	3	0	1	0	2	0	1	0	1	0	52	0	0	34	7	0	2	0	1	5	9	5	0	6	0	0	0	0	1	2	0	0	1	0	39	0	0	0	4	0
BRF2	0	0	6	12	2	0	1	0	0	0	3	0	0	0	14	0	0	13	0	0	1	17	24	6	0	0	0	0	0	0	5	0	1	7	47	0	1	0	0	13	18	19	0	0	13	0	0	1	0
BRI3	89	16	88	0	18	0	52	15	12	54	0	0	7	156	66	6	95	3	2	68	2	1	28	54	14	2	16	1	8	54	18	39	100	127	3	66	20	1	31	9	1	204	34	35	0	2	0	12	74
BRI3BP	2	0	0	1	0	0	0	6	0	1	0	0	1	1	0	0	1	0	0	0	0	0	0	0	0	1	0	0	0	0	0	0	0	0	0	0	0	0	0	0	0	0	0	7	0	0	0	2	0
BRICD5	0	0	0	0	0	0	0	0	0	0	0	0	0	0	0	0	0	0	0	0	0	0	0	0	0	0	0	0	0	1	0	0	0	0	0	0	0	0	0	0	0	0	0	0	0	0	0	0	0
BRINP1	97	22	87	37	9	42	1	16	125	2	84	59	0	71	31	9	1	7	2	103	50	73	149	175	3	1	132	17	78	46	32	19	127	25	18	148	7	50	1	3	43	16	31	5	30	0	6	77	0
BRINP2	0	0	0	0	0	0	0	0	0	0	0	0	0	8	0	0	0	0	0	0	0	0	0	0	0	0	0	0	0	0	0	0	0	0	0	0	0	0	0	0	0	0	0	0	0	0	0	0	0
BRINP3	0	0	0	0	0	0	0	0	0	0	0	0	0	0	0	0	0	0	0	0	0	0	0	0	0	0	0	0	0	0	0	0	0	0	0	0	0	0	0	0	0	0	0	0	0	0	0	0	0
BRIP1	2	2	0	0	0	0	0	0	1	0	0	4	0	4	1	0	0	0	1	0	6	0	5	0	0	0	0	0	0	0	0	0	0	0	0	0	0	0	1	0	0	0	0	0	1	0	0	0	0
BRIX1	12	59	0	78	20	4	1	2	2	30	23	15	0	22	31	1	24	41	39	120	31	46	127	216	0	13	33	21	17	31	13	31	56	3	58	18	40	24	1	27	0	69	19	57	96	0	2	18	49
BRK1	212	142	132	213	20	36	170	61	16	157	91	65	137	208	170	98	51	154	57	443	214	231	332	380	4	292	85	120	83	141	42	70	254	66	193	11	58	139	4	180	84	203	90	257	234	1	6	191	72
BRMS1	2	0	0	0	40	0	0	0	1	2	60	0	1	0	0	2	36	1	1	20	6	0	18	36	0	0	57	36	0	0	0	0	0	2	30	0	0	0	1	0	0	0	0	105	54	0	1	0	54
BRMS1L	10	6	1	1	6	0	212	0	20	1	1	13	114	3	10	0	10	20	2	54	21	1	19	122	0	27	1	80	2	0	0	2	51	42	0	1	12	0	1	0	95	39	20	94	51	1	1	12	0
BROX	12	16	2	19	32	10	24	27	46	56	67	16	15	4	20	24	86	4	46	35	10	34	65	123	2	15	12	35	10	17	5	21	52	28	43	75	6	11	26	2	5	99	37	33	43	1	4	39	63
BRPF1	11	0	30	10	0	0	0	0	1	2	0	0	0	0	1	0	0	2	0	0	0	0	0	18	0	0	0	0	0	42	0	0	0	15	0	1	0	0	0	0	0	0	0	0	19	0	0	26	0
BRPF3	10	33	1	1	0	0	0	2	2	1	3	0	1	79	5	23	0	51	2	3	13	1	4	68	0	15	1	0	2	0	0	1	30	52	48	1	0	2	1	0	0	12	29	26	13	0	1	6	17
BRS3	0	0	0	0	0	0	0	0	0	0	0	0	0	0	0	0	0	0	0	0	0	0	0	0	0	0	0	0	0	0	0	0	0	0	0	0	0	0	0	0	0	0	0	0	0	0	0	0	0
BRSK1	9	0	3	0	2	0	0	0	0	0	0	0	0	0	0	0	0	1	0	0	0	0	0	3	0	0	0	0	0	0	0	0	0	0	0	0	0	0	0	0	0	2	0	1	0	0	0	2	0
BRSK2	0	0	0	0	0	0	0	50	0	0	0	1	0	0	0	0	0	17	0	0	0	7	25	9	0	0	0	0	0	0	1	0	4	1	0	0	0	0	0	0	0	0	2	0	0	0	0	1	0
BRWD1	77	0	27	8	3	8	17	2	125	0	16	1	1	12	129	7	1	53	53	25	18	39	179	98	0	69	45	8	14	0	2	4	8	9	48	1	4	33	32	5	59	215	9	65	67	0	2	50	0
BRWD1-AS1	0	0	0	0	0	0	0	0	0	0	0	0	0	0	0	0	0	0	0	0	0	0	0	0	0	0	0	0	0	0	0	0	0	0	0	0	0	0	0	0	0	0	0	0	0	0	0	0	0
BRWD1-IT2	0	1	0	0	0	0	0	0	0	0	0	0	0	0	0	0	0	0	0	0	0	0	0	3	0	0	0	0	0	0	0	0	0	2	0	0	0	0	0	0	0	1	5	0	0	0	0	1	0
BRWD3	54	53	0	5	0	3	28	87	10	1	0	0	0	1	1	9	22	1	17	9	2	0	80	2	0	0	0	1	15	0	3	0	2	1	50	2	8	0	9	0	0	48	8	1	16	0	1	22	8
BSCL2	0	0	0	0	0	1	0	0	0	0	0	0	0	0	0	0	0	0	0	0	0	0	0	0	0	0	0	0	0	0	0	0	0	0	0	0	0	0	0	0	0	0	0	0	0	0	0	0	0
BSDC1	46	7	48	5	44	6	0	21	2	2	36	13	35	50	4	44	0	11	9	38	15	3	13	68	1	8	3	0	18	1	13	9	17	37	62	30	5	3	3	3	1	43	8	47	265	0	0	58	15
BSG	120	65	99	75	49	14	62	33	50	92	128	35	72	111	63	77	17	158	22	117	47	112	323	349	4	125	109	71	123	43	32	101	163	101	155	61	31	41	88	103	22	253	47	117	176	1	3	145	20
BSN	134	23	0	15	0	0	4	0	0	1	1	0	1	0	1	1	0	1	0	37	2	1	9	1	0	33	44	0	0	2	0	0	1	3	0	0	0	3	0	0	1	139	0	27	1	0	0	4	0
BSN-AS2	0	0	0	0	0	0	0	0	0	0	0	0	0	0	2	0	0	13	55	0	0	0	2	0	0	0	0	37	0	0	0	0	0	0	0	0	0	0	0	1	0	2	0	0	0	0	0	1	0
BSND	0	0	0	0	0	0	0	0	0	0	0	0	0	0	0	0	0	0	0	0	0	0	0	0	0	0	0	0	0	0	0	0	0	0	0	0	0	0	0	0	0	0	0	0	0	0	0	0	0
BSPRY	0	0	0	0	0	0	0	0	0	0	0	0	0	0	0	0	0	0	0	0	0	0	0	0	0	0	0	0	0	0	0	0	0	0	0	0	0	0	0	0	0	0	0	0	0	0	0	0	0
BST1	0	0	0	0	0	0	0	0	0	0	0	0	0	0	0	0	0	0	0	0	0	0	0	0	0	0	0	0	0	0	0	0	0	0	0	0	0	0	0	0	15	0	0	0	0	0	0	1	0
BST2	0	0	0	0	0	0	0	1	0	0	1	10	0	19	0	0	0	0	0	1	0	0	0	0	0	0	0	0	0	0	0	0	103	0	1	0	0	1	0	0	0	2	0	0	1	0	0	0	0
BTAF1	0	5	149	66	22	0	40	40	0	4	69	0	2	34	35	28	1	88	1	9	1	93	63	86	1	1	13	13	1	29	0	33	38	0	55	0	0	13	0	0	0	70	10	28	20	0	2	32	114
BTBD1	8	0	3	4	0	0	0	1	0	9	0	3	3	1	52	0	0	0	6	1	0	3	23	0	0	0	13	2	0	0	0	1	4	2	1	10	0	0	0	0	1	30	1	0	12	0	0	4	0
BTBD10	51	2	26	59	8	12	47	19	34	21	59	2	1	31	7	1	7	36	176	55	7	25	34	88	0	26	3	1	10	5	7	1	4	40	71	0	4	0	47	1	0	29	19	103	65	1	1	21	0
BTBD11	0	156	0	0	0	0	57	1	0	0	0	14	1	0	36	0	0	2	2	21	0	2	1	1	0	0	17	0	0	13	0	0	11	5	19	0	0	0	0	0	0	70	0	1	1	0	0	0	0
BTBD16	0	0	0	0	0	0	0	0	0	0	0	0	0	0	0	0	0	1	0	0	0	0	0	0	0	0	0	0	0	0	0	0	0	0	0	0	0	0	0	0	0	0	0	0	0	0	0	0	0
BTBD17	0	0	0	0	0	0	0	0	0	0	0	0	0	0	0	0	0	0	0	0	0	0	0	0	0	0	0	0	0	0	0	0	0	0	0	0	0	0	0	0	0	0	0	0	0	0	0	0	0
BTBD18	0	0	0	0	0	0	0	0	0	0	2	0	0	0	0	0	0	0	0	0	0	0	0	0	0	0	0	0	0	0	0	1	0	0	0	0	0	0	0	0	0	1	0	0	0	0	0	0	0
BTBD19	1	0	0	0	0	0	0	0	0	0	0	0	0	0	0	0	0	0	0	0	0	0	0	0	0	0	0	0	0	0	0	0	0	0	0	0	0	0	0	0	0	0	0	0	0	0	0	0	0
BTBD2	0	0	0	0	0	0	0	0	15	0	9	0	0	8	0	0	0	44	0	0	0	0	2	0	0	0	1	0	0	0	0	0	1	5	0	4	0	0	0	0	10	2	0	1	23	0	0	10	0
BTBD3	0	0	1	7	0	0	0	13	0	0	13	0	0	0	0	0	0	45	8	0	1	8	40	21	0	46	0	2	0	0	0	0	60	36	0	2	5	0	0	1	0	0	9	1	16	0	1	5	0
BTBD6	0	0	0	0	0	0	0	1	0	1	2	0	0	2	8	88	2	2	0	0	0	9	2	4	0	1	0	0	32	0	0	0	2	0	8	55	0	0	0	0	0	0	0	8	33	0	1	1	0
BTBD7	123	40	0	0	0	0	0	0	37	0	0	0	0	0	0	0	1	0	37	2	0	1	88	0	0	0	18	0	10	0	1	1	0	0	0	0	8	1	0	0	1	54	0	2	1	0	2	49	0
BTBD8	0	0	0	0	0	0	0	0	0	0	0	0	1	0	0	0	0	0	0	0	0	0	1	20	0	0	0	0	0	0	0	0	0	0	0	0	1	0	0	0	0	34	0	0	1	0	0	26	0
BTBD9	0	0	1	0	18	0	0	0	12	22	0	0	0	0	0	1	0	44	2	1	1	9	0	2	0	0	0	0	3	0	0	0	1	0	1	0	4	0	0	0	0	0	0	1	5	0	0	0	0
BTC	0	0	1	1	35	0	0	0	73	0	0	0	3	0	3	0	1	0	0	100	96	53	1	170	0	0	0	0	0	0	0	25	0	0	0	0	0	1	0	0	0	1	9	0	0	0	1	1	0
BTD	32	0	2	0	0	0	1	2	27	0	56	21	2	3	0	18	1	0	31	62	9	2	50	156	4	77	14	0	32	0	0	1	117	1	207	90	0	42	1	39	1	78	5	7	5	16	3	24	1
BTF3	99	152	89	228	111	20	65	135	77	100	98	56	162	200	314	131	82	142	239	354	122	163	277	617	25	129	113	93	22	121	54	192	397	260	72	70	24	140	209	122	118	368	91	166	368	2	4	239	101
BTF3L4	39	60	29	85	24	12	23	16	18	27	22	54	30	23	13	65	43	57	67	82	34	62	103	118	2	25	34	55	37	22	4	40	71	36	23	37	33	7	34	33	32	83	65	115	125	0	1	138	40
BTG1	408	580	16	74	49	8	126	26	130	4	18	76	54	104	257	119	5	150	62	120	12	55	250	95	2	123	7	3	79	29	7	90	282	78	105	110	24	49	196	199	58	132	41	14	156	0	8	206	43
BTG2	14	35	405	5	5	11	4	24	8	274	6	82	10	171	217	23	64	22	12	130	18	238	304	129	2	50	81	2	17	75	42	28	50	5	26	13	3	31	4	98	69	33	1	230	477	2	1	79	1
BTG3	21	166	69	183	18	49	2	70	265	60	152	4	57	56	100	135	21	99	65	52	104	228	245	53	0	47	46	0	82	0	8	51	34	56	114	25	10	142	2	3	1	37	36	94	53	0	2	176	74
BTK	0	0	0	0	0	0	0	0	0	0	0	0	0	0	0	0	0	0	0	0	0	0	0	0	0	0	0	0	0	0	0	0	0	0	0	0	0	0	0	0	0	0	0	0	0	0	0	0	0
BTLA	0	0	0	0	0	0	0	0	0	0	0	0	0	0	0	0	0	1	18	0	0	0	0	0	0	0	0	0	0	0	0	0	0	0	0	0	0	0	0	0	0	0	0	0	0	0	0	0	0
BTN2A1	1	15	113	64	0	5	6	43	1	6	1	0	2	2	76	34	2	4	2	39	3	1	99	73	1	31	57	17	2	0	1	1	89	162	73	0	0	40	4	1	0	141	49	0	45	0	2	66	6
BTN2A2	0	0	0	0	0	0	0	0	0	0	0	0	0	1	0	0	0	0	0	0	0	1	12	0	0	0	0	0	0	0	0	0	121	0	0	0	0	1	0	0	0	44	2	0	0	0	0	0	1
BTN2A3P	0	0	0	0	0	0	0	0	0	0	0	0	0	0	0	0	0	0	0	0	0	0	0	0	0	0	0	0	0	0	0	0	0	0	0	0	0	0	0	0	0	0	0	0	0	0	0	0	0
BTN3A1	38	0	0	5	16	3	1	16	31	12	78	1	20	76	1	19	0	6	3	2	1	10	2	92	1	1	60	30	40	5	6	23	14	10	48	89	1	67	1	1	0	5	3	102	5	0	0	144	0
BTN3A2	59	1	117	73	2	0	1	31	3	0	3	21	35	42	1	70	6	61	39	10	60	4	98	56	0	3	76	31	80	14	0	36	7	59	40	3	22	1	2	39	1	31	18	5	38	0	1	133	0
BTN3A3	1	0	44	0	1	0	0	1	0	0	1	1	1	3	3	36	1	18	1	43	5	0	30	22	0	4	0	8	0	2	1	0	31	2	59	3	2	25	28	9	0	18	4	1	12	1	1	57	1
BTNL2	0	0	0	0	0	0	0	0	0	0	0	0	0	0	0	0	0	0	0	0	0	0	0	0	0	0	0	0	0	0	0	0	0	0	0	0	0	0	0	0	0	0	0	0	0	0	0	0	0
BTNL3	0	0	0	0	0	0	0	0	0	0	0	0	0	0	0	0	0	0	0	0	0	0	0	0	0	0	0	0	0	0	0	0	0	0	0	0	0	0	0	0	0	0	0	0	0	0	0	0	0
BTNL8	0	0	0	0	0	0	0	0	0	0	0	0	0	0	0	0	0	0	0	0	0	0	0	0	0	0	0	0	0	0	0	0	0	0	0	0	0	0	0	0	0	0	0	0	0	0	0	0	0
BTNL9	0	0	0	0	0	0	0	0	0	0	0	0	0	0	0	0	0	0	0	0	0	0	0	0	0	0	0	0	0	0	0	0	0	0	0	0	0	0	0	0	0	0	0	0	0	0	0	0	0
BTRC	1	0	108	1	5	18	0	59	0	1	8	0	8	25	34	0	1	17	120	43	1	26	73	4	0	0	0	0	0	0	0	1	3	2	0	2	1	1	29	35	0	23	16	0	0	0	1	57	5
BUB1	0	0	0	0	0	0	0	0	0	0	0	0	0	0	0	0	0	0	0	0	0	0	0	0	0	0	0	0	0	0	0	0	0	0	0	0	0	0	0	0	0	0	0	0	0	0	0	0	0
BUB1B	0	0	0	0	0	0	0	0	0	0	0	0	0	0	0	0	0	0	0	0	0	0	0	0	0	0	0	0	0	0	0	0	0	0	0	0	0	0	0	0	0	0	0	0	0	0	0	0	0
BUB3	118	45	76	68	74	6	22	68	179	58	95	122	121	105	69	93	36	93	121	146	53	30	182	293	3	151	43	22	23	45	3	69	228	109	62	13	29	19	2	17	0	211	11	73	221	1	4	125	74
BUD13	0	0	0	0	0	0	0	18	0	0	0	0	1	0	0	0	0	0	0	0	0	0	0	2	0	30	1	0	0	0	6	0	2	12	8	0	4	1	0	0	0	0	0	25	0	0	0	0	0
BUD31	2	30	1	0	0	0	2	103	0	0	1	1	1	1	104	0	32	0	1	1	17	33	38	21	1	3	1	1	4	6	2	3	6	43	2	5	2	0	5	4	2	45	23	34	7	0	1	3	1
BVES	0	1	0	2	0	0	0	0	0	0	0	0	1	0	3	3	0	0	0	0	0	0	0	0	0	0	0	0	0	0	0	0	1	0	2	0	0	0	0	9	0	1	0	0	17	0	0	0	3
BVES-AS1	0	0	0	0	0	0	0	0	1	0	13	0	0	0	0	0	0	0	0	0	0	0	0	0	0	0	0	0	0	0	0	0	1	0	0	0	0	0	0	59	0	4	0	4	0	0	0	3	0
BYSL	0	1	36	0	0	0	46	31	41	0	1	0	0	0	0	0	17	0	1	1	0	0	1	0	0	0	0	22	3	0	0	0	0	1	0	1	0	0	0	0	53	0	0	0	0	0	0	0	3
BZRAP1	0	0	54	0	0	0	0	0	0	0	0	0	0	0	0	0	0	0	0	3	0	0	0	0	0	0	1	0	28	0	0	0	4	0	0	0	0	0	0	0	0	0	0	0	0	0	2	25	0
BZRAP1-AS1	0	0	0	0	0	0	0	0	0	0	0	0	0	0	0	0	0	0	0	0	0	0	0	0	0	0	0	0	0	0	0	0	0	0	0	0	0	0	0	0	0	0	0	0	0	0	0	0	0
BZW1	1	61	4	24	22	13	22	3	0	17	23	23	1	75	4	30	0	17	1	0	10	28	33	69	2	47	48	7	9	0	0	0	14	75	44	0	3	45	17	1	1	92	11	71	30	2	0	39	34
BZW2	1	0	1	63	0	0	0	19	0	0	0	0	0	0	0	1	0	1	13	0	7	0	26	3	0	51	0	5	0	1	0	0	0	0	1	0	0	0	10	0	1	0	0	5	2	0	0	1	0
C10orf10	712	2645	701	1580	939	54	831	1568	3843	1662	306	2255	407	873	1880	432	578	2436	885	4135	4062	2943	3541	7871	104	279	1387	1508	620	72	222	180	2920	3324	456	1414	863	725	101	247	927	2107	1726	3483	2026	11	56	986	3181
C10orf107	0	0	0	0	0	0	0	17	12	0	0	0	0	0	0	0	0	0	0	20	0	8	1	22	0	0	0	0	0	0	0	0	0	0	17	0	0	7	1	19	1	11	0	0	11	0	0	0	0
C10orf11	0	0	0	119	0	0	0	16	0	0	0	0	0	1	0	5	1	1	28	2	4	1	139	4	1	0	0	0	0	0	6	0	47	0	0	2	17	2	0	0	0	1	4	20	0	0	1	20	0
C10orf111	0	0	0	0	12	0	0	0	0	0	0	0	0	0	0	0	0	1	75	0	0	0	0	0	0	0	1	0	0	0	10	0	0	0	0	0	0	0	0	0	0	0	0	0	0	0	0	2	0
C10orf113	0	0	0	0	0	0	0	0	0	0	0	0	0	0	0	0	0	0	0	0	0	0	0	0	0	0	0	0	0	0	0	0	0	0	0	0	0	0	0	0	0	0	0	0	0	0	0	0	0
C10orf12	1	0	4	0	0	0	0	0	0	0	0	0	0	0	0	72	0	0	0	0	0	0	1	0	0	0	0	0	0	0	0	0	0	0	0	0	0	0	0	0	0	0	0	0	0	0	1	0	7
C10orf126	0	0	0	0	0	0	1	0	0	0	0	0	0	0	0	0	0	0	0	0	0	0	0	0	0	0	1	0	0	0	0	0	0	0	0	0	0	0	0	0	0	0	0	0	0	0	0	0	0
C10orf128	0	0	0	0	0	0	0	0	0	0	0	0	0	0	0	0	0	0	0	0	0	0	0	0	0	0	0	0	0	0	0	0	0	0	0	0	0	0	0	0	0	0	0	0	0	0	0	0	0
C10orf131	0	0	0	0	0	0	0	0	0	0	0	0	0	0	0	0	0	0	0	0	0	0	0	0	0	0	0	0	0	0	0	0	0	0	0	0	0	0	0	0	0	0	0	0	0	0	0	0	0
C10orf142	0	0	0	0	0	0	0	0	0	0	0	0	0	0	0	0	0	0	0	0	0	0	0	0	0	0	0	0	0	0	0	0	0	0	0	0	0	0	0	0	0	0	0	0	0	0	0	0	0
C10orf2	40	0	139	0	0	0	0	0	5	0	1	1	0	0	0	0	2	34	0	1	0	0	43	1	1	0	0	1	1	1	0	0	0	1	0	0	0	71	0	8	1	0	20	0	0	0	0	0	0
C10orf25	2	69	1	0	15	0	1	3	3	0	0	0	0	0	65	0	1	2	0	57	1	72	65	40	1	0	0	0	0	0	0	0	104	0	0	0	0	0	0	0	0	15	0	0	1	0	0	0	0
C10orf32	186	355	355	167	257	86	268	250	259	175	380	228	398	308	209	169	302	168	203	409	560	285	788	977	6	237	203	108	253	67	21	236	382	333	536	556	74	42	212	151	91	685	141	517	818	2	8	496	222
C10orf35	33	0	24	2	35	0	31	0	0	31	11	7	2	25	7	0	2	5	0	47	18	1	39	47	1	2	46	0	0	12	0	0	0	28	24	0	0	0	12	0	0	20	7	23	1	0	1	11	0
C10orf53	0	0	0	0	0	0	0	0	0	0	0	0	0	0	0	0	0	0	0	0	0	0	0	0	0	0	0	0	0	0	0	0	0	0	0	0	0	0	0	0	0	0	0	0	0	0	0	0	0
C10orf54	0	0	0	0	0	0	0	0	0	0	0	0	0	0	0	0	0	14	23	0	0	0	5	7	0	0	0	0	0	0	0	0	0	0	0	0	0	0	0	0	0	6	0	0	0	0	0	0	0
C10orf55	0	0	0	0	0	0	0	0	0	0	0	0	0	0	0	0	0	0	0	0	0	0	0	0	0	0	0	0	0	0	0	0	0	0	0	0	0	0	0	0	0	0	0	0	0	0	0	0	0
C10orf62	0	0	0	0	0	0	0	0	0	0	0	0	0	0	0	0	0	0	0	0	0	0	0	0	0	0	0	0	0	0	0	0	0	0	0	0	0	0	0	0	0	0	0	0	0	0	0	0	0
C10orf67	17	0	2	1	0	1	0	18	81	0	0	0	0	7	0	0	2	0	0	1	0	0	1	4	0	56	0	0	0	1	1	2	0	28	0	0	0	4	0	0	1	9	0	2	2	0	0	0	0
C10orf71	0	0	0	0	0	0	0	0	0	0	0	0	0	0	0	0	0	0	0	0	0	0	0	0	0	0	0	0	0	0	0	0	0	0	0	0	0	0	0	0	0	0	0	0	0	0	0	0	0
C10orf76	0	1	0	59	0	0	38	1	0	40	3	1	2	8	0	0	0	0	1	62	7	5	16	1	0	2	0	0	0	45	0	1	8	3	0	26	10	0	0	0	0	5	0	3	19	0	0	13	95
C10orf82	0	0	0	0	0	0	0	0	0	0	0	0	0	0	0	0	0	0	0	0	0	0	0	0	0	0	0	0	0	0	0	0	0	0	0	0	0	0	0	0	0	0	0	0	0	0	0	0	0
C10orf88	3	1	50	42	6	0	1	0	4	25	17	2	21	67	1	0	2	0	2	14	4	15	91	19	2	21	1	0	1	65	0	46	0	16	0	29	1	0	3	13	67	35	11	0	100	0	0	21	1
C10orf91	0	0	0	0	0	0	0	0	0	0	0	0	0	0	0	0	0	0	0	0	0	0	0	0	0	0	0	0	0	0	0	0	0	0	0	0	0	0	0	0	0	0	0	0	0	0	0	0	0
C10orf95	0	0	0	0	0	0	0	0	0	0	0	0	0	0	0	0	0	0	0	0	0	0	0	0	0	0	0	0	0	0	0	0	0	0	0	0	0	0	0	0	0	0	0	0	0	0	0	0	0
C10orf99	0	0	0	0	0	0	0	0	0	0	0	0	0	0	0	0	0	0	0	0	0	0	0	0	0	0	0	0	0	0	0	0	0	0	0	0	0	0	0	0	0	0	0	0	0	0	0	0	0
C11orf1	65	18	176	52	23	0	51	38	67	91	63	7	3	17	47	53	75	2	112	113	71	40	113	137	3	16	1	37	1	3	15	47	318	81	181	36	8	90	33	40	0	2	36	264	72	1	0	70	22
C11orf16	1	0	0	0	0	0	0	0	0	0	0	0	0	0	0	0	0	0	0	0	0	0	0	0	0	0	0	0	0	0	0	0	1	0	0	0	0	0	0	0	0	0	0	55	1	0	0	0	0
C11orf21	0	0	0	0	0	0	0	0	0	0	0	0	0	0	0	0	0	0	0	0	0	0	0	0	0	0	0	0	0	0	0	0	0	0	0	0	0	0	0	0	0	0	0	0	0	0	0	0	0
C11orf24	0	0	31	0	0	3	0	2	0	4	0	0	0	0	0	0	0	0	0	0	0	44	0	25	0	33	0	0	0	0	0	1	1	0	34	4	0	2	0	8	36	0	0	0	41	0	1	1	29
C11orf30	165	1	0	11	22	0	0	0	16	0	2	0	1	2	1	0	0	0	1	3	0	0	1	13	1	0	0	0	0	23	0	1	37	1	18	0	0	2	0	22	0	2	13	48	25	1	0	63	3
C11orf31	307	200	249	356	191	45	119	182	271	282	183	48	111	226	292	456	82	342	242	575	421	584	843	979	12	388	111	192	64	117	35	270	491	182	109	115	116	209	150	180	255	495	196	440	618	3	6	414	280
C11orf40	0	0	0	0	0	0	0	0	0	0	0	0	0	0	0	0	0	0	0	0	0	0	0	0	0	0	0	0	0	0	0	0	0	0	0	0	0	0	0	0	0	0	0	0	0	0	0	0	0
C11orf44	0	0	0	0	0	0	0	0	0	0	0	0	0	0	0	0	0	0	0	0	0	0	0	0	0	0	0	0	0	0	0	0	0	0	0	0	0	0	0	0	0	0	0	0	0	0	0	0	0
C11orf45	0	0	0	0	0	0	0	0	0	0	0	0	0	0	0	0	0	0	0	0	0	0	0	0	0	0	0	0	0	0	0	0	0	0	24	0	0	0	0	0	0	0	0	1	1	0	0	1	0
C11orf49	31	124	9	174	75	18	6	8	5	60	9	69	21	1	56	42	43	78	66	235	39	93	109	473	3	63	43	82	29	28	2	1	48	76	250	81	56	112	136	44	31	176	113	111	158	2	2	92	63
C11orf53	0	25	0	44	0	0	2	0	0	0	0	0	0	0	0	0	0	1	0	0	0	0	37	0	0	0	0	0	0	0	0	0	98	0	0	0	0	1	0	0	0	0	0	0	0	0	0	0	1
C11orf54	33	39	0	1	0	8	0	5	139	39	0	7	0	26	0	6	14	2	13	0	1	47	39	42	0	16	5	23	2	53	0	25	2	6	52	96	15	1	0	12	0	62	12	34	84	0	0	54	46
C11orf57	53	2	71	6	0	0	78	30	0	38	37	2	0	2	0	0	0	38	129	2	12	2	30	219	1	1	1	0	0	10	12	0	72	43	7	31	8	3	40	1	0	18	36	1	67	1	0	59	0
C11orf58	109	477	373	453	190	69	455	227	111	185	202	81	122	154	398	197	145	315	270	651	457	503	791	735	6	316	200	66	171	125	92	321	839	447	702	314	221	496	153	93	150	674	221	362	857	5	21	641	393
C11orf63	23	0	0	14	0	0	130	1	0	28	1	0	0	2	115	1	0	0	0	0	0	18	22	104	0	0	27	7	1	0	0	24	0	0	5	43	0	13	0	20	0	0	0	4	32	0	2	79	0
C11orf65	0	0	0	0	0	0	0	5	0	0	3	0	0	0	0	0	0	0	0	0	0	0	6	0	0	0	0	0	0	0	0	0	0	0	0	0	0	0	0	0	0	0	0	0	0	0	0	0	0
C11orf68	0	0	1	0	0	0	0	2	0	0	55	0	0	1	0	1	9	0	0	0	0	1	5	1	0	0	0	1	2	0	0	34	0	0	0	85	1	0	0	0	11	1	0	14	37	0	0	0	0
C11orf70	0	1	1	2	2	11	26	19	13	2	30	1	3	15	89	0	10	6	0	38	43	2	63	49	0	19	31	10	0	0	23	43	30	22	1	0	6	46	0	15	0	0	33	0	29	1	1	19	0
C11orf71	8	20	2	90	52	25	52	33	23	30	0	23	33	16	17	2	1	2	6	19	43	23	187	165	1	32	8	41	16	0	8	62	106	2	150	3	35	58	4	3	0	116	41	85	167	1	1	128	4
C11orf72	1	5	0	0	8	0	0	1	0	0	0	0	0	0	0	0	0	6	0	3	0	0	0	50	0	0	5	2	0	0	0	0	6	0	0	0	5	0	0	0	0	9	1	0	0	0	0	27	0
C11orf73	85	51	7	52	43	38	55	21	67	25	38	10	1	62	52	0	68	67	46	125	22	69	123	215	1	108	24	46	45	38	2	68	122	64	159	4	52	49	0	31	30	97	56	113	128	0	4	125	19
C11orf74	31	1	2	6	31	18	1	19	87	1	0	11	0	13	9	27	1	4	25	20	13	2	44	247	3	38	0	0	0	0	1	0	1	20	0	0	5	0	1	1	0	16	24	46	125	0	3	5	0
C11orf80	1	0	0	0	2	0	0	1	0	26	0	0	0	0	0	0	0	1	0	0	0	2	1	24	0	1	0	0	0	2	0	3	56	34	1	0	0	0	0	0	0	0	0	1	26	0	0	1	0
C11orf84	5	0	0	0	0	0	0	1	0	4	0	0	0	0	0	0	0	0	0	3	0	0	1	0	0	0	0	0	0	0	0	0	0	0	0	0	0	3	1	1	0	4	0	0	1	0	0	0	0
C11orf85	0	0	0	0	0	0	0	0	0	0	0	0	0	0	0	0	0	0	0	0	0	0	0	0	0	0	0	0	0	0	0	0	0	0	0	0	0	0	0	0	0	0	0	0	0	0	0	0	0
C11orf87	0	0	0	0	0	0	0	0	0	0	0	0	0	0	0	0	0	0	0	0	0	0	0	0	0	0	0	0	0	0	0	0	0	0	0	0	0	0	0	0	0	0	0	0	0	0	0	0	0
C11orf88	0	0	0	0	0	0	0	0	0	0	0	0	0	0	0	0	0	0	0	0	0	0	0	0	0	0	0	0	0	0	0	0	0	0	0	0	0	0	0	0	0	0	0	0	0	0	0	0	0
C11orf91	0	0	0	0	0	0	0	0	0	0	0	0	0	0	0	0	0	0	0	0	0	0	0	0	0	0	0	0	0	0	0	0	0	0	0	0	0	0	0	0	0	0	0	0	0	0	0	0	0
C11orf94	0	0	0	0	0	0	0	0	0	0	0	0	0	0	0	0	0	0	0	0	0	0	0	0	0	0	0	0	0	0	0	0	0	0	0	0	0	0	0	0	0	0	0	0	0	0	0	0	0
C11orf95	52	0	62	0	0	0	89	15	0	0	0	9	0	1	0	2	1	80	1	2	0	0	1	2	0	1	1	0	0	1	2	0	13	0	0	0	0	0	52	0	0	0	0	48	6	0	1	70	2
C11orf96	0	0	0	0	0	0	0	0	0	0	0	0	0	0	16	0	0	1	0	0	0	0	0	0	0	1	24	0	0	0	0	2	261	6	0	1	0	1	1	0	0	2	0	1	2	0	0	4	0
C11orf97	0	0	0	0	0	0	0	0	0	0	0	0	0	0	0	0	0	1	21	0	0	0	0	22	0	0	0	0	0	0	0	0	0	0	0	0	0	0	0	0	0	0	0	0	0	0	0	0	0
C11orf98	0	0	0	3	0	0	0	0	0	0	0	0	0	0	0	0	0	0	0	0	0	0	0	4	0	0	0	0	0	0	0	0	0	0	0	0	0	0	0	0	0	0	0	0	16	0	0	2	0
C12orf10	21	9	154	4	45	0	102	52	175	5	3	6	178	166	194	28	2	43	29	53	143	181	121	390	2	8	0	116	1	53	1	41	90	87	104	6	18	17	88	4	74	83	43	51	279	1	1	42	9
C12orf29	28	6	2	9	24	0	113	65	21	27	2	6	17	26	10	11	7	39	17	115	17	2	82	126	0	21	31	14	10	10	3	2	48	7	10	25	22	4	1	26	24	25	32	50	185	0	0	61	13
C12orf4	35	1	0	10	1	0	1	0	0	1	1	0	23	5	4	0	0	0	0	0	4	8	3	29	1	0	25	0	5	4	4	1	45	1	1	0	15	0	1	1	0	3	0	2	45	0	0	1	0
C12orf40	0	0	0	0	0	0	0	0	0	0	0	0	0	0	0	0	0	0	0	0	0	0	0	0	0	0	0	0	0	0	0	0	0	0	0	0	0	0	0	0	0	0	0	0	0	0	0	0	0
C12orf42	0	0	0	0	0	0	0	0	0	0	0	0	0	0	0	0	0	0	0	0	0	0	0	0	0	0	0	0	0	0	0	0	0	0	0	0	0	0	0	0	0	0	0	0	0	0	0	0	0
C12orf43	173	1	4	38	12	0	1	80	1	2	28	40	1	46	0	0	3	2	1	54	0	7	41	258	1	2	50	2	1	0	0	68	64	2	30	0	5	99	39	0	0	0	20	1	92	0	3	2	58
C12orf45	71	23	0	7	42	1	0	2	1	47	2	131	0	101	2	51	0	33	69	59	56	2	52	47	0	1	0	0	0	1	0	3	1	40	0	3	18	0	0	0	0	58	0	2	135	2	2	3	0
C12orf49	93	4	1	1	23	0	47	20	40	1	58	9	0	0	50	4	1	3	55	62	0	3	107	0	0	3	36	0	0	0	1	0	1	9	0	1	5	0	1	0	59	20	24	0	21	0	0	0	6
C12orf50	0	0	0	0	0	0	0	0	0	0	0	0	0	0	0	0	0	0	0	0	0	0	0	0	0	0	0	0	0	0	0	0	0	0	0	0	0	0	0	0	0	0	0	0	0	0	0	0	0
C12orf54	0	0	0	0	0	0	0	0	0	0	0	0	0	0	0	0	0	0	0	0	0	0	0	0	0	0	0	0	0	0	0	0	0	0	0	0	0	0	0	0	0	0	0	0	0	0	0	0	0
C12orf56	0	0	0	0	0	0	0	0	0	0	0	0	0	0	0	0	0	0	0	0	0	0	0	0	0	0	0	0	0	0	0	0	0	0	0	0	0	0	0	0	0	0	0	0	0	0	0	0	0
C12orf57	1525	810	566	496	399	89	395	436	323	494	408	589	392	583	995	552	563	504	871	891	732	843	1036	2649	19	472	420	355	240	407	127	233	1501	854	523	488	288	683	497	1137	185	932	484	761	1240	3	14	876	340
C12orf60	0	0	10	0	0	0	0	0	0	0	0	0	9	0	0	0	0	0	0	0	0	1	0	0	0	0	0	0	0	0	0	1	0	0	0	0	0	0	0	0	0	0	0	0	0	0	0	0	0
C12orf65	230	122	4	12	234	29	205	86	213	53	392	13	84	92	305	2	234	253	324	270	144	336	748	767	7	117	43	57	116	71	38	273	492	297	425	72	31	119	443	3	53	164	83	261	225	2	11	123	217
C12orf66	14	0	0	1	0	0	0	0	0	0	1	0	0	0	0	0	3	0	4	0	0	0	10	0	0	0	0	0	0	0	0	6	0	0	0	0	0	0	0	0	0	0	0	8	17	0	0	0	13
C12orf71	0	0	0	0	0	0	0	0	0	0	0	0	0	0	0	0	0	0	0	0	0	0	0	0	0	0	0	0	0	0	0	0	0	0	0	0	0	0	0	0	0	0	0	0	6	0	0	0	0
C12orf73	1	10	1	0	0	17	64	1	0	0	1	0	22	0	1	11	0	1	1	0	1	1	56	176	5	0	2	1	1	0	2	10	3	1	159	0	0	2	0	0	1	0	0	23	23	0	1	53	38
C12orf75	0	1	0	0	0	0	14	0	28	0	0	0	1	1	1	1	0	11	0	0	0	9	3	0	0	0	0	21	0	0	0	0	0	0	0	1	0	40	0	0	0	13	0	0	0	0	1	1	1
C12orf76	25	0	2	1	0	12	6	9	0	22	24	1	27	13	0	11	3	3	3	2	0	1	2	44	0	25	12	1	2	0	0	0	40	16	3	24	0	0	0	24	7	34	25	4	24	1	0	1	0
C12orf79	1	0	0	0	12	0	0	0	0	0	0	0	0	0	0	0	0	0	0	24	0	0	0	0	0	0	0	1	0	0	0	0	0	0	0	0	0	0	0	0	0	0	0	0	0	0	0	0	0
C14orf1	45	2	3	38	17	1	42	78	0	43	19	0	24	39	52	21	2	3	19	24	10	3	5	205	0	22	21	19	20	2	0	0	50	83	25	32	23	22	0	1	62	6	51	25	95	0	4	92	1
C14orf105	0	0	0	0	0	0	0	0	0	0	0	0	0	0	0	0	0	0	0	0	0	0	0	0	0	0	0	0	0	0	0	0	0	0	0	0	0	0	0	0	0	0	0	0	0	0	0	2	0
C14orf119	40	35	65	98	41	21	42	91	101	83	59	121	88	53	216	102	92	132	31	192	212	135	29	304	7	4	38	48	16	82	8	3	160	148	97	119	24	64	37	143	2	142	49	79	226	0	0	68	8
C14orf132	415	107	359	34	44	21	134	226	186	200	120	93	120	159	25	174	150	315	110	264	31	63	622	132	9	185	186	72	21	96	27	30	256	154	216	98	93	116	89	57	26	371	125	389	85	3	12	608	113
C14orf142	33	2	3	52	14	6	2	25	37	1	26	1	10	11	49	29	9	52	42	23	21	59	37	125	1	1	17	10	14	1	9	30	70	0	51	3	21	3	17	0	17	17	12	21	23	0	3	16	19
C14orf159	2	85	53	2	45	11	3	0	0	19	84	0	1	17	54	24	5	26	31	24	10	14	115	90	2	0	0	15	0	12	0	10	1	93	12	0	7	1	0	0	69	8	1	73	22	1	0	183	27
C14orf166	106	97	157	196	37	5	88	119	99	73	165	4	190	111	274	236	54	68	3	191	110	180	258	436	4	71	160	61	94	1	51	50	375	209	175	53	27	253	123	29	39	224	107	236	225	0	4	303	105
C14orf169	0	1	0	0	0	0	0	1	0	0	0	7	0	0	17	2	0	0	0	0	0	0	1	1	0	0	0	0	0	0	0	0	0	0	0	16	1	5	0	1	18	1	0	0	0	0	0	0	0
C14orf178	0	0	0	0	0	0	0	0	0	0	0	0	0	0	0	0	0	0	0	0	0	0	0	0	0	0	0	0	0	0	0	0	0	0	0	0	0	0	0	0	0	0	0	0	0	0	0	0	0
C14orf180	0	0	0	0	0	0	0	2	1	37	0	0	0	0	0	0	0	0	3	0	7	1	0	26	0	0	0	0	0	0	0	0	0	0	0	0	0	0	0	0	0	0	0	0	0	0	0	0	0
C14orf2	1422	1133	874	1531	683	154	1146	662	978	700	973	449	1064	768	1243	723	652	1378	1125	1833	1369	1331	1828	3229	94	922	871	587	528	846	229	866	2173	1480	1151	1342	352	519	449	482	661	1898	520	837	2055	10	20	1128	510
C14orf28	0	0	0	0	3	0	0	0	5	0	0	0	16	0	12	0	0	13	0	0	0	1	0	6	0	0	0	0	0	0	0	1	1	0	21	0	0	0	0	0	68	0	0	2	14	0	1	0	0
C14orf37	0	17	0	0	0	0	0	2	0	0	13	0	0	0	9	0	0	4	0	47	0	2	25	8	0	0	0	0	0	0	0	1	0	2	0	0	0	34	0	0	0	0	0	1	40	1	0	0	0
C14orf39	0	0	2	0	0	14	7	1	2	0	1	0	0	21	1	0	0	0	0	1	0	0	0	78	1	26	0	0	0	0	0	0	0	0	1	0	0	0	0	13	0	5	5	0	5	0	0	8	7
C14orf79	1	0	32	1	0	0	0	0	0	0	0	0	0	2	0	1	0	8	0	25	1	0	29	15	1	14	9	0	0	0	0	1	13	6	7	1	6	1	1	20	0	12	0	0	1	0	0	28	0
C14orf80	0	0	0	0	0	0	0	0	0	0	0	0	0	2	2	0	0	1	0	0	0	0	0	0	0	0	0	0	0	0	0	0	0	0	0	0	0	0	0	0	0	0	0	0	56	0	0	0	0
C14orf93	0	0	0	0	0	0	0	0	0	1	0	0	0	0	45	1	0	0	0	0	15	2	0	9	0	66	0	0	0	0	0	0	1	0	0	0	0	0	0	0	0	0	0	10	0	0	0	0	1
C15orf26	143	41	0	1	0	0	1	0	0	0	2	0	1	1	1	0	0	2	0	3	0	1	22	23	1	28	1	16	19	74	15	34	0	7	0	0	0	0	2	20	0	1	0	52	1	0	0	0	0
C15orf27	1	0	0	0	0	0	0	0	0	0	1	0	0	0	0	0	0	0	0	1	0	0	0	0	0	0	0	0	0	0	0	0	0	0	0	0	0	0	0	0	0	0	0	0	0	0	0	0	0
C15orf32	0	0	0	0	0	0	0	0	0	0	0	0	0	0	0	0	0	0	0	0	0	0	0	0	0	0	0	0	0	0	0	0	0	0	0	0	0	0	0	0	0	0	0	0	0	0	0	0	0
C15orf39	0	0	1	0	0	0	0	0	0	0	0	0	0	0	0	0	0	0	0	0	0	0	0	1	0	59	0	0	1	0	0	0	1	0	0	0	0	0	0	0	35	0	1	0	0	0	0	0	0
C15orf40	3	94	142	13	11	10	47	52	0	29	1	24	2	2	1	29	9	29	15	92	36	46	159	121	0	80	0	51	2	44	4	2	91	26	50	27	28	1	73	1	1	55	18	18	196	1	0	15	1
C15orf41	0	10	10	0	0	0	0	0	0	0	0	1	0	1	0	0	0	0	0	0	0	0	0	0	0	0	0	16	0	0	0	0	5	0	0	0	2	0	0	0	0	0	0	1	0	0	0	0	0
C15orf43	0	0	0	0	0	0	0	0	0	0	0	0	0	0	0	0	0	0	0	0	0	0	0	0	0	0	0	0	0	0	0	0	0	0	0	0	0	0	0	0	0	0	0	0	0	0	0	0	0
C15orf48	0	0	0	0	0	0	0	0	0	0	0	0	0	0	0	0	0	0	0	0	0	0	0	0	0	0	0	0	0	0	0	0	0	0	0	0	0	0	0	0	0	0	0	0	0	0	0	0	0
C15orf52	19	7	0	3	7	2	0	12	56	10	0	0	0	5	5	0	2	78	3	0	8	1	126	23	0	0	1	0	4	0	6	0	0	4	63	0	0	3	1	1	0	0	5	1	6	0	0	63	0
C15orf54	0	0	0	0	0	0	0	0	0	0	0	0	0	0	0	0	0	0	0	0	0	0	0	0	0	0	0	0	0	0	0	0	0	0	0	0	0	0	0	0	0	0	0	0	0	0	0	0	0
C15orf56	0	0	0	0	0	0	0	0	0	13	0	0	1	0	0	3	0	0	0	0	0	0	0	0	0	0	0	0	0	0	0	0	2	0	0	0	0	0	0	0	0	0	0	0	0	0	0	8	0
C15orf57	41	21	4	1	20	5	3	31	50	4	35	1	11	37	92	9	11	45	40	2	50	1	103	158	0	1	30	27	21	1	1	0	30	23	3	104	2	1	34	36	0	9	28	71	86	0	0	4	11
C15orf59	0	0	0	0	0	0	0	0	0	0	0	0	0	0	0	0	0	0	0	0	0	4	0	0	0	0	0	0	0	0	0	0	0	1	0	0	0	0	0	0	0	0	0	0	0	0	0	0	1
C15orf59-AS1	0	0	0	0	0	0	0	0	0	0	0	0	0	0	0	0	0	0	0	0	0	0	0	0	0	0	0	0	0	0	0	0	0	0	0	0	0	0	0	0	0	0	0	0	0	0	0	0	0
C15orf61	17	61	36	44	11	5	4	33	16	32	25	15	38	25	36	24	34	32	9	41	35	81	35	114	1	35	0	24	12	12	16	15	43	24	119	18	4	24	8	13	44	33	9	33	51	1	0	20	8
C15orf62	0	0	0	0	0	0	0	0	0	0	0	0	0	0	2	7	0	0	1	0	0	21	0	0	0	0	0	0	0	0	0	0	0	0	0	0	10	0	0	0	0	1	0	0	0	0	0	0	0
C15orf65	36	1	76	49	0	0	53	29	22	18	54	5	2	1	20	25	10	1	69	17	28	23	15	40	1	36	1	46	1	3	0	2	0	3	50	15	4	4	0	0	1	2	13	0	48	0	0	8	0
C16orf13	184	62	110	220	5	16	106	10	176	227	139	42	50	22	74	4	116	85	89	108	19	261	153	252	0	76	50	118	43	124	43	66	56	111	8	6	3	52	34	81	30	289	32	29	330	0	0	65	67
C16orf45	87	88	89	147	54	25	58	212	66	11	139	29	71	135	345	57	56	175	68	213	112	236	270	336	5	137	172	90	81	10	20	59	345	64	125	30	37	138	5	3	159	340	38	74	415	0	1	92	59
C16orf46	1	1	0	7	6	0	25	41	2	0	18	0	0	8	42	13	0	29	1	30	11	0	9	54	0	16	2	0	0	1	2	0	0	9	1	17	1	27	8	33	1	1	0	3	42	0	0	0	0
C16orf52	0	0	66	0	0	0	1	81	106	1	0	0	0	0	0	0	29	19	1	26	0	0	53	3	1	27	0	0	8	0	4	2	3	19	0	15	0	0	0	0	0	24	1	42	76	0	0	103	0
C16orf54	0	0	0	1	0	0	0	1	0	0	0	2	1	0	0	0	0	20	0	0	0	0	0	3	0	1	0	0	2	0	0	0	0	0	0	0	0	0	0	0	0	0	2	1	1	0	0	1	0
C16orf58	74	21	1	1	2	0	1	8	1	1	27	0	38	0	15	0	2	7	2	65	1	42	24	0	0	0	0	16	28	0	0	0	16	11	3	40	1	2	0	2	1	22	0	37	16	0	0	40	0
C16orf59	0	0	0	0	0	0	0	0	0	0	0	0	0	0	0	0	0	0	0	0	0	0	0	0	0	0	2	0	0	0	11	0	0	0	0	0	0	0	0	0	0	0	4	1	0	0	0	0	0
C16orf62	7	14	31	109	4	5	28	9	5	1	4	5	21	9	15	26	1	84	11	36	6	9	37	88	1	21	4	15	7	21	0	17	0	64	30	16	1	12	34	5	0	16	7	47	76	0	0	70	83
C16orf70	0	0	0	0	0	0	0	0	0	0	0	0	0	0	0	0	2	0	53	2	0	0	10	0	1	0	0	4	0	2	0	0	0	0	9	0	0	2	28	0	0	0	0	1	0	0	0	0	1
C16orf71	3	0	0	0	0	0	2	0	0	0	0	0	0	0	0	0	0	0	3	0	0	0	10	28	0	0	1	0	0	0	0	0	0	2	1	0	0	0	0	0	0	0	0	0	0	0	0	1	0
C16orf72	115	0	0	1	27	1	0	0	0	0	0	0	0	1	17	0	1	1	0	1	0	0	34	0	0	15	1	0	0	2	2	0	15	0	0	24	0	4	0	0	7	0	13	38	1	0	1	2	0
C16orf74	0	0	0	0	0	0	0	0	0	0	0	0	0	0	0	0	0	0	0	0	0	0	0	0	0	0	0	0	0	0	0	0	0	0	0	0	0	0	0	0	0	0	0	0	0	0	0	0	0
C16orf82	0	0	0	0	0	0	0	0	0	0	0	0	0	0	0	0	0	0	0	0	0	0	0	0	0	0	0	0	0	0	0	0	0	0	0	0	0	0	0	0	0	0	0	0	0	0	0	0	0
C16orf86	0	5	0	0	0	0	30	0	0	0	2	0	0	0	0	0	0	1	0	0	0	20	0	10	0	0	0	0	0	0	12	1	0	0	0	2	0	0	0	0	0	0	0	0	0	0	0	0	0
C16orf87	1	12	5	22	0	0	2	51	1	0	13	0	0	0	11	1	1	12	30	1	28	1	6	2	2	4	0	57	0	0	0	0	0	0	66	1	5	1	3	0	2	42	0	20	23	0	2	9	0
C16orf89	0	0	0	0	0	0	0	0	0	0	0	0	0	0	0	0	0	0	0	0	0	0	0	0	0	0	0	0	0	0	0	0	0	0	0	0	0	0	0	0	0	0	0	0	0	0	0	0	0
C16orf91	2	0	43	0	40	0	6	1	0	0	28	2	1	1	0	4	6	0	5	5	1	27	1	35	0	0	30	25	12	0	0	0	13	23	12	0	1	10	3	11	6	4	0	3	36	0	0	3	20
C16orf93	0	0	0	0	0	0	0	0	0	0	0	0	0	0	0	0	0	0	0	0	0	0	0	0	0	0	0	0	0	0	0	0	0	0	0	0	0	0	0	0	0	0	0	0	0	0	0	0	0
C16orf95	1	2	0	0	0	0	0	96	90	2	0	0	28	1	0	0	0	42	25	3	1	37	3	32	0	1	2	0	0	0	0	0	50	32	0	0	1	0	0	0	0	2	1	51	0	0	0	0	0
C16orf96	0	0	0	0	0	0	0	0	0	0	0	0	0	0	0	0	0	0	0	0	0	0	0	0	0	0	0	0	0	0	0	0	0	0	0	0	0	0	0	0	0	0	0	0	0	0	0	0	0
C17orf100	23	3	25	27	0	13	0	0	1	1	0	0	1	0	1	0	20	0	0	15	14	0	108	69	0	0	0	14	0	0	0	25	36	1	1	0	13	16	1	0	0	20	15	20	39	0	0	3	0
C17orf104	0	0	0	0	0	0	0	0	0	0	0	0	0	0	0	0	0	0	0	0	0	0	0	0	0	0	0	0	0	0	0	0	0	0	0	0	0	0	0	0	0	0	0	0	0	0	0	0	0
C17orf105	0	0	0	0	0	0	0	0	0	0	0	0	0	0	0	0	0	0	0	0	0	0	0	0	0	0	0	0	0	0	0	0	0	0	0	0	0	0	0	0	0	0	0	0	0	0	0	0	0
C17orf107	0	0	11	1	0	2	0	0	0	0	0	0	11	0	0	0	0	0	0	0	1	0	11	0	0	0	0	0	0	0	0	0	0	0	0	0	0	0	0	2	0	0	0	0	0	0	0	0	0
C17orf112	0	0	0	0	0	0	0	0	0	0	0	0	0	0	0	0	0	0	0	0	0	0	0	0	0	0	0	0	0	0	0	0	0	0	0	0	0	0	0	0	0	0	0	0	0	0	0	0	0
C17orf47	0	0	0	0	0	0	0	0	0	0	0	0	0	0	0	0	0	0	0	5	0	0	0	0	0	0	0	0	0	0	0	0	0	0	0	0	0	0	0	0	0	0	0	0	0	0	0	0	0
C17orf50	0	0	0	0	0	0	0	0	0	0	0	0	0	0	0	0	0	0	0	0	0	0	0	0	0	0	0	0	0	0	0	0	0	0	0	0	14	0	0	0	0	0	0	0	0	0	0	0	0
C17orf51	0	73	0	1	0	2	4	2	62	0	26	5	0	4	9	0	9	105	18	3	0	240	18	60	1	4	0	0	29	0	0	0	45	10	0	0	20	1	0	0	6	17	28	7	18	0	0	2	0
C17orf53	0	0	0	0	0	0	0	0	0	0	0	0	0	0	0	0	0	0	0	0	0	0	0	0	0	0	0	0	0	0	0	0	23	0	0	0	0	0	0	0	0	0	0	0	0	0	0	0	0
C17orf58	44	0	1	0	0	0	0	0	12	6	15	26	0	23	1	41	24	0	27	67	10	8	24	2	0	0	3	0	12	1	0	0	2	15	48	0	6	0	23	3	0	0	2	11	15	0	1	66	18
C17orf59	0	0	0	0	0	0	0	0	0	0	0	0	1	0	8	53	0	0	5	0	6	1	3	0	0	0	0	0	1	0	0	1	0	0	0	2	6	30	0	0	0	1	0	0	31	0	0	0	0
C17orf62	0	1	97	6	23	0	0	49	2	56	0	1	47	51	0	52	57	0	20	137	73	34	31	112	0	0	2	74	0	56	3	1	1	1	1	0	0	4	16	66	0	38	19	60	17	0	0	109	37
C17orf64	0	0	0	0	0	0	0	0	0	0	0	0	0	0	0	0	0	0	0	0	0	0	0	0	0	0	0	0	0	0	0	0	0	0	0	0	0	0	0	0	0	0	0	0	0	0	0	0	0
C17orf67	19	0	2	1	0	0	1	0	0	0	0	0	1	1	1	0	0	0	0	0	2	0	4	1	0	1	0	19	2	1	1	0	1	1	0	1	0	2	0	0	0	0	0	46	16	0	0	0	0
C17orf74	0	0	0	0	0	0	0	0	0	0	0	0	0	0	0	0	0	0	0	0	0	0	0	0	0	0	0	0	0	0	0	0	0	0	0	0	0	0	0	0	0	0	0	0	0	0	0	0	0
C17orf75	6	0	0	208	0	0	0	0	1	2	3	24	15	4	2	0	38	2	12	65	16	95	53	70	0	2	0	4	0	50	1	1	43	2	17	47	0	28	78	51	0	190	24	2	35	0	0	24	0
C17orf77	0	0	0	0	0	0	0	0	0	0	0	0	0	0	0	0	0	0	0	0	0	0	0	0	0	0	0	0	0	0	0	0	0	0	0	0	0	0	0	0	0	0	0	0	0	0	0	0	0
C17orf78	0	0	0	0	0	0	0	0	0	0	0	0	0	0	0	0	0	0	0	0	0	0	0	0	0	0	0	0	0	0	0	0	0	0	0	0	0	0	0	0	0	0	0	0	0	0	0	0	0
C17orf80	2	8	0	0	43	0	34	23	0	51	5	0	1	0	2	22	1	0	1	29	3	0	61	82	1	0	1	51	0	1	20	1	184	47	0	1	17	0	7	0	1	2	56	93	0	0	3	67	44
C17orf82	0	0	0	0	0	0	0	0	0	0	0	0	0	0	0	0	0	0	0	0	0	0	0	0	0	0	0	0	0	0	0	0	0	0	0	0	0	0	0	0	0	0	0	0	0	0	0	0	0
C17orf85	36	3	3	106	29	0	3	1	0	1	139	0	14	39	39	1	6	64	1	295	0	87	44	3	0	5	28	88	0	1	5	3	22	2	0	1	0	33	0	2	1	3	34	3	2	1	2	5	7
C17orf89	110	133	4	4	27	23	3	92	190	77	166	0	0	81	37	4	4	48	32	189	50	148	158	62	0	7	106	10	49	49	22	8	52	23	4	2	10	8	3	0	1	105	21	16	134	0	1	106	62
C17orf96	0	0	0	0	0	0	0	0	0	0	0	0	0	0	0	0	0	0	0	0	0	0	0	0	0	0	0	0	0	0	0	0	0	1	0	0	0	0	0	0	0	0	12	0	0	0	0	0	0
C17orf97	0	0	0	0	0	22	0	1	0	34	0	0	0	0	0	0	0	0	0	0	4	0	0	0	1	1	0	0	0	0	0	0	1	0	1	0	2	1	0	0	0	1	0	0	37	0	0	2	0
C17orf98	0	0	0	0	0	0	0	0	0	0	0	0	0	0	0	0	0	0	0	0	0	0	0	0	0	0	0	0	0	0	0	0	0	0	0	0	0	0	0	0	0	0	0	0	0	0	0	0	0
C17orf99	0	0	0	0	0	0	0	0	0	0	0	0	0	0	0	0	0	0	0	0	0	0	0	0	0	0	0	0	0	0	0	0	0	0	0	0	0	0	0	0	0	0	0	0	0	0	0	0	0
C18orf21	17	1	1	1	0	0	17	1	0	17	0	2	0	0	1	0	0	1	10	14	21	0	2	54	1	0	0	1	0	2	0	0	45	19	0	124	0	7	0	0	4	126	4	38	22	0	2	1	0
C18orf25	1	0	0	10	1	0	0	7	0	1	6	2	1	0	0	0	0	2	0	1	0	0	4	3	0	0	0	0	3	0	0	0	0	3	3	2	0	0	0	0	0	0	5	0	10	0	0	9	0
C18orf32	0	0	0	0	0	0	0	0	0	0	0	1	0	7	0	0	0	1	0	12	0	0	36	0	0	0	0	0	0	45	0	1	16	19	0	0	1	12	0	0	0	56	1	13	24	0	0	0	0
C18orf42	33	16	1	1	0	0	1	12	1	1	0	1	10	10	31	109	7	30	0	23	11	1	24	12	1	16	0	11	20	0	0	1	4	18	32	0	7	0	9	1	21	4	35	0	106	0	1	13	0
C18orf54	0	0	0	0	0	0	0	0	0	0	0	0	0	0	0	0	0	0	0	0	0	0	0	0	0	0	0	0	0	0	0	0	17	0	0	0	0	0	0	0	0	0	0	0	0	0	0	0	0
C18orf61	0	0	0	0	0	0	0	0	0	0	0	0	0	0	0	0	0	0	0	0	0	0	0	0	0	0	0	0	0	0	0	0	0	0	0	0	0	0	0	0	0	0	0	0	0	0	0	0	0
C18orf63	0	0	0	0	0	0	0	0	0	0	0	0	0	0	0	0	0	0	0	0	0	0	0	0	0	0	0	0	0	0	0	0	0	0	0	0	0	0	0	0	0	0	0	0	0	0	0	0	0
C18orf65	0	0	0	0	0	0	0	0	0	0	0	0	0	0	0	0	0	0	0	0	0	0	0	0	0	0	0	0	0	0	0	0	0	0	0	0	0	0	0	0	0	0	0	0	0	0	0	0	0
C18orf8	0	0	0	0	0	0	0	3	2	0	4	1	5	9	8	0	6	0	0	2	0	4	11	13	0	10	0	1	11	9	3	4	8	14	0	0	1	0	29	0	3	71	12	4	0	0	0	5	5
C19orf12	70	31	3	36	22	6	54	79	1	30	51	0	4	3	3	147	63	140	86	57	59	27	63	194	88	7	14	10	2	1	4	34	80	4	65	44	33	1	1	56	0	14	9	94	131	0	3	44	2
C19orf18	1	1	0	0	0	0	0	64	0	3	0	0	0	1	0	40	0	0	43	37	1	0	9	0	0	0	0	0	0	0	1	0	0	0	0	0	0	0	0	0	0	0	0	0	0	0	1	0	0
C19orf24	5	74	4	20	101	0	23	6	13	23	92	1	1	16	1	8	70	23	64	98	3	138	9	8	5	5	38	64	26	3	1	40	4	87	56	59	0	82	1	44	2	57	5	7	57	0	0	118	4
C19orf25	55	26	5	43	22	1	0	22	0	0	73	0	0	4	13	3	5	2	3	69	80	8	66	49	1	2	32	0	0	3	0	2	5	6	58	31	5	17	0	2	1	92	25	64	37	1	2	9	2
C19orf26	0	0	0	0	0	0	0	0	0	0	0	0	0	0	0	0	0	0	0	0	0	0	0	0	0	0	0	0	0	0	0	0	0	0	0	0	0	0	0	0	0	0	0	0	0	0	0	0	0
C19orf35	0	23	0	0	0	0	0	0	1	0	0	0	0	0	0	0	0	0	0	0	0	0	0	0	0	0	0	0	3	0	0	0	0	0	0	0	0	0	0	0	0	0	0	0	0	0	0	0	0
C19orf38	0	0	0	0	0	0	0	0	0	0	0	24	0	0	0	0	0	1	0	0	0	1	2	1	0	0	0	29	0	0	0	0	0	0	4	0	0	1	0	0	0	0	0	1	1	0	0	0	0
C19orf43	7	2	2	96	0	2	1	35	2	0	6	0	19	1	1	36	0	5	2	39	51	69	134	14	1	67	12	8	1	0	7	0	8	21	1	1	4	23	6	142	1	5	4	6	130	1	1	15	4
C19orf44	61	0	1	2	0	0	1	24	0	0	0	0	17	1	1	0	0	2	0	1	25	0	0	30	0	20	0	0	0	0	0	0	29	1	0	1	0	0	2	1	0	1	0	81	80	0	0	0	8
C19orf45	1	0	0	0	0	0	0	1	0	49	0	0	0	9	1	0	43	2	0	114	1	0	0	1	1	2	0	5	0	2	0	1	1	3	0	0	2	1	16	37	0	0	0	0	6	0	0	0	0
C19orf47	0	0	63	1	0	0	0	0	0	0	0	0	0	1	0	0	0	0	3	0	0	0	0	0	0	29	6	1	0	0	0	0	1	14	1	0	0	0	0	0	0	0	1	1	0	0	0	1	0
C19orf48	26	0	1	24	0	14	0	2	0	0	31	1	0	1	0	0	0	31	1	6	0	1	19	2	0	0	18	0	1	49	2	1	35	12	22	6	37	0	0	1	0	1	15	0	1	0	0	31	0
C19orf52	9	1	40	46	0	0	0	1	44	0	1	1	0	1	1	0	0	0	33	1	0	36	28	32	0	0	1	0	8	0	0	0	0	18	0	1	0	0	0	0	0	17	1	0	17	0	0	0	0
C19orf53	544	139	624	89	47	73	308	182	225	143	259	14	264	178	119	159	76	447	443	567	614	278	543	838	15	265	376	411	151	241	79	211	136	202	286	186	81	209	166	31	142	518	234	310	447	0	4	311	81
C19orf54	55	0	2	0	0	0	0	0	0	0	27	0	0	0	0	0	0	1	0	0	0	0	0	0	0	0	0	0	0	0	0	0	0	0	0	0	4	0	0	0	0	0	0	0	39	0	0	0	0
C19orf57	0	0	0	0	0	0	0	0	0	0	0	0	0	0	0	0	0	0	0	0	0	0	0	0	0	0	1	0	0	0	0	0	0	0	5	0	0	0	0	0	0	0	0	0	0	0	0	0	0
C19orf60	51	6	224	15	12	1	3	78	2	8	23	4	2	217	5	55	3	16	117	93	122	67	97	178	0	1	35	1	36	38	6	3	16	47	87	55	9	48	2	6	42	102	29	9	145	0	1	81	3
C19orf66	30	93	2	3	8	0	77	40	11	14	2	1	4	0	9	94	24	29	0	13	11	1	10	118	0	1	1	7	22	1	0	22	3	3	2	0	9	7	13	55	0	76	6	3	27	1	1	11	0
C19orf67	0	0	0	0	0	0	0	0	0	0	0	0	0	0	0	0	0	0	0	0	0	0	0	0	0	0	0	0	0	0	0	0	0	0	0	0	0	0	0	0	0	0	0	0	0	0	0	0	0
C19orf68	88	35	1	2	0	0	0	47	0	0	0	0	0	0	0	0	0	1	0	10	0	0	37	0	0	0	0	26	0	0	0	0	0	0	0	0	9	0	0	0	0	0	0	0	0	0	0	5	1
C19orf70	624	186	202	692	193	63	223	168	333	137	271	203	448	93	496	353	274	308	457	621	497	343	732	1293	8	249	240	342	111	96	62	166	300	493	272	91	196	509	94	152	283	488	214	506	816	2	2	324	377
C19orf71	0	0	0	0	0	0	0	0	0	0	0	0	0	0	0	0	0	0	0	0	0	0	0	0	0	0	0	0	0	0	0	0	0	0	0	0	0	0	0	0	0	0	0	0	0	0	0	0	0
C19orf73	0	0	0	3	0	0	0	1	0	0	2	0	0	30	1	0	0	0	1	21	56	3	1	1	3	8	0	0	0	0	0	1	0	0	8	3	1	0	0	0	0	1	10	0	1	0	2	0	0
C19orf80	0	0	0	0	0	0	0	0	0	0	0	0	0	0	0	0	0	0	0	0	0	0	0	0	0	0	0	0	0	0	0	0	0	0	0	0	0	0	0	0	0	0	0	0	0	0	0	0	0
C19orf81	2	0	2	6	22	0	29	3	32	0	27	9	1	0	21	0	0	20	1	28	0	16	30	4	0	3	0	6	0	5	18	4	0	0	0	12	0	0	17	2	0	0	1	0	5	0	0	1	0
C19orf84	0	0	0	0	0	0	0	0	0	0	0	0	0	0	0	0	0	0	0	0	0	0	0	0	0	0	0	0	0	0	0	0	0	0	0	0	0	0	0	0	0	0	0	0	0	0	0	0	0
C1D	92	83	7	52	32	22	30	29	78	36	0	18	10	0	74	32	10	46	88	73	4	55	92	127	2	200	68	24	29	17	9	20	118	66	6	0	19	11	0	4	9	37	9	48	139	0	0	91	2
C1GALT1	1	6	0	3	13	7	13	22	0	1	84	1	9	0	1	1	17	11	2	93	13	0	22	41	0	0	11	0	23	0	0	8	51	9	42	0	4	9	0	18	1	29	10	65	25	1	0	36	13
C1GALT1C1	86	41	140	164	43	0	26	58	69	96	154	24	34	94	79	15	43	49	54	151	43	104	177	337	3	79	116	17	30	67	32	97	189	81	125	52	11	13	34	53	29	114	98	69	104	2	3	133	47
C1GALT1C1L	0	0	0	0	0	0	0	0	0	0	0	0	0	0	0	0	0	0	0	0	0	0	0	18	0	0	0	0	0	0	0	0	0	0	0	0	0	0	0	0	0	0	0	0	0	0	0	0	0
C1QA	7	2	8	5	0	8	2	24	276	3	122	39	5	141	3	2	1	638	41	119	2	3	59	10	1	6	4	2	43	1	2	1	100	1	0	1	1	2	0	0	6	92	26	2	70	0	0	40	1
C1QB	5	1	3	3	1	4	6	178	324	2	63	53	4	463	4	0	3	554	7	73	4	1	118	11	2	1	1	1	0	1	0	2	0	0	0	1	0	1	0	1	0	0	0	0	2	1	2	1	2
C1QBP	17	5	6	15	3	3	1	16	15	14	2	19	4	4	16	13	6	10	6	23	19	20	55	46	1	25	9	20	5	8	2	29	61	21	36	17	10	21	29	22	8	25	17	50	65	0	0	25	24
C1QC	0	1	0	0	0	0	1	6	2	1	1	29	0	2	0	1	0	70	1	39	0	1	24	1	1	0	0	0	0	0	0	0	0	0	1	0	0	0	0	0	0	0	0	0	1	0	0	0	0
C1QL1	19	19	0	0	0	0	0	0	0	0	0	0	0	0	0	1	0	0	0	1	0	0	16	0	0	0	19	0	0	0	0	0	1	0	0	0	0	0	0	0	0	0	0	0	17	0	0	0	0
C1QL2	0	0	0	0	0	0	0	0	0	0	0	0	0	0	0	0	0	0	0	0	0	0	0	0	0	0	0	0	0	0	0	0	0	0	0	0	0	0	0	0	0	0	0	0	0	0	0	0	0
C1QL3	0	0	0	0	0	0	0	0	0	0	0	0	0	0	0	0	0	0	0	0	0	0	0	0	0	0	0	0	0	0	0	0	0	0	0	0	0	0	0	0	0	0	0	0	0	0	0	0	0
[truncated: 19,183 more rows]
[truncated: 158 more columns]
